# Supplementary material for: Crystal structure of (2S)-3-methyl-2-[(naphthalen-1-ylsulfon­yl)amino]­butanoic acid
Source: Acta Crystallogr E Crystallogr Commun. 2015 Apr 15;71(Pt 5):o308. doi: 10.1107/S2056989015007057 (PMC4420138; doi:10.1107/S2056989015007057)
Supplement: Supplementary file 1 [file e-71-0o308-sup1.cif]

##############################################################################
#                                                                            #
# This CIF contains the data in a paper accepted for publication in          #
# Acta Crystallographica Section E. It conforms to the requirements of       #
# Notes for Authors for Acta Crystallographica Section E, and has been       #
# peer reviewed under the auspices of the IUCr Commission on Journals.       #
#                                                                            #
# Full details of the Crystallographic Information File format               #
# are given in the paper "The Crystallographic Information File (CIF):       #
# a New Standard Archive File for Crystallography" by S. R. Hall, F. H.      #
# Allen and I. D. Brown [Acta Cryst. (1991), A47, 655-685].                  #
#                                                                            #
# The current version of the core CIF dictionary is obtainable from          #
# ftp://ftp.iucr.org/pub/cif_core.dic.                                       #
#                                                                            #
# Software is freely available for graphical display of the structure(s)     #
# in this CIF. For information consult the CIF software page                 #
# http://www.iucr.org/resources/cif/software.                                #
#                                                                            #
# This file may be used for bona fide research purposes within the           #
# scientific community so long as proper attribution is given to the journal # 
# article from which it was obtained.                                        #
#                                                                            #
##############################################################################
data_global
_audit_creation_method     ?
_journal_date_recd_electronic     2015-03-21
_journal_date_accepted     2015-04-08
_journal_name_full     'Acta Crystallographica, Section E'
_journal_year     2015
_journal_volume     71
_journal_issue      5
_journal_page_first     o308
_journal_page_last     o308
_journal_paper_category     HO
_journal_paper_doi     10.1107/S2056989015007057
_journal_coeditor_code     GK2628
_publ_contact_author
;
Muhammad Nawaz Tahir
University of Sargodha
Department of Physics
Sargodha
Pakistan
;
_publ_contact_author_email     'dmntahir_uos@yahoo.com'
_publ_contact_author_fax     '0092 48 32 22 121'
_publ_contact_author_phone     '0092 48 92 30 914'
_publ_section_title
;
Crystal structure of
(2<i>S</i>)-3-methyl-2-[(naphthalen-1-ylsulfonyl)amino]butanoic acid
;
loop_
    _publ_author_name
    _publ_author_footnote
    _publ_author_address
    'Muhammad Danish' .
;
Department of Chemistry
Institute of Natural Sciences
University of Gujrat
Gujrat 50700
Pakistan
;
    'Tahir, Muhammad Nawaz' .
;
Department of Physics
University of Sargodha
Sargodha
Punjab
Pakistan
;
    'Nabila Jabeen' .
;
Department of Chemistry
Institute of Natural Sciences
University of Gujrat
Gujrat 50700
Pakistan
;
    'Muhammad Asam Raza' .
;
Department of Chemistry
Institute of Natural Sciences
University of Gujrat
Gujrat 50700
Pakistan
;
data_I
_database_code_depnum_ccdc_archive 'CCDC 1058549'
_audit_creation_method     SHELXL-97
_chemical_name_systematic
;
(2<i>S</i>)-3-Methyl-2-[(naphthalen-1-ylsulfonyl)amino]butanoic acid
;
_chemical_name_common     ?
_chemical_formula_moiety     'C15 H17 N O4 S'
_chemical_formula_sum     'C15 H17 N O4 S'
_chemical_formula_iupac     'C15 H17 N O4 S'
_chemical_formula_weight     307.35
_shelx_space_group_comment
;
The symmetry employed for this shelxl refinement is uniquely defined
by the following loop, which should always be used as a source of
symmetry information in preference to the above space-group names.
They are only intended as comments.
;
_space_group_crystal_system     orthorhombic
_space_group_name_H-M_alt     'P 21 21 21'
_space_group_name_Hall     'P 2ac 2ab'
loop_
    _space_group_symop_operation_xyz
    'x, y, z'
    'x+1/2, -y+1/2, -z'
    '-x, y+1/2, -z+1/2'
    '-x+1/2, -y, z+1/2'
_cell_length_a     5.5006(3)
_cell_length_b     13.7638(8)
_cell_length_c     20.2148(14)
_cell_angle_alpha     90
_cell_angle_beta     90
_cell_angle_gamma     90
_cell_volume     1530.45(16)
_cell_formula_units_Z     4
_cell_measurement_reflns_used     2692
_cell_measurement_theta_min     3.12
_cell_measurement_theta_max     27.00
_cell_measurement_temperature     296(2)
_exptl_crystal_description     needle
_exptl_crystal_colour     'colorless'
_exptl_crystal_size_max     0.38
_exptl_crystal_size_mid     0.22
_exptl_crystal_size_min     0.20
_exptl_crystal_density_diffrn     1.334
_exptl_crystal_density_meas     ?
_exptl_crystal_density_method     'not measured'
_exptl_crystal_F_000     648
_exptl_absorpt_coefficient_mu     0.226
_exptl_absorpt_correction_type     multi-scan
_exptl_absorpt_process_details
;
(SADABS; Bruker, 2005)
;
_exptl_absorpt_correction_T_min     0.920
_exptl_absorpt_correction_T_max     0.956
_exptl_special_details
;
;
_diffrn_ambient_temperature     296(2)
_diffrn_radiation_type     MoK\a
_diffrn_radiation_wavelength     0.71073
_diffrn_radiation_source     'fine-focus sealed tube'
_diffrn_radiation_monochromator     graphite
_diffrn_measurement_device_type     'Bruker Kappa APEXII CCD'
_diffrn_measurement_method     \w
_diffrn_detector_area_resol_mean     7.80
_diffrn_reflns_number     7706
_diffrn_reflns_av_R_equivalents     0.0319
_diffrn_reflns_theta_min     3.127
_diffrn_reflns_theta_max     27.00
_diffrn_reflns_theta_full     27.00
_diffrn_measured_fraction_theta_max     0.994
_diffrn_measured_fraction_theta_full     0.994
_diffrn_reflns_limit_h_min     -6
_diffrn_reflns_limit_h_max     7
_diffrn_reflns_limit_k_min     -10
_diffrn_reflns_limit_k_max     17
_diffrn_reflns_limit_l_min     -21
_diffrn_reflns_limit_l_max     25
_diffrn_standards_number     0
_diffrn_standards_interval_count     ?
_diffrn_standards_interval_time     ?
_diffrn_standards_decay_%     ?
_refine_special_details
;
Refinement of <i>F</i>^2^ against ALL reflections. The weighted <i>R</i>-factor
<i>wR</i> and goodness of fit <i>S</i> are based on <i>F</i>^2^, conventional
<i>R</i>-factors <i>R</i> are based on <i>F</i>, with <i>F</i> set to zero for
negative <i>F</i>^2^. The threshold expression of <i>F</i>^2^ >
\s(<i>F</i>^2^) is used only for calculating <i>R</i>-factors(gt) <i>etc</i>.
and is not relevant to the choice of reflections for refinement.
<i>R</i>-factors based on <i>F</i>^2^ are statistically about twice as large
as those based on <i>F</i>, and <i>R</i>-factors based on ALL data will be
even larger.
;
_reflns_number_total     3290
_reflns_number_gt     2692
_reflns_threshold_expression     I>2\s(I)
_refine_ls_structure_factor_coef     Fsqd
_refine_ls_matrix_type     full
_refine_ls_R_factor_all     0.0583
_refine_ls_R_factor_gt     0.0448
_refine_ls_wR_factor_gt     0.0887
_refine_ls_wR_factor_ref     0.0954
_refine_ls_goodness_of_fit_ref     1.020
_refine_ls_restrained_S_all     1.020
_refine_ls_number_reflns     3290
_refine_ls_number_parameters     198
_refine_ls_number_restraints     0
_refine_ls_hydrogen_treatment     mixed
_refine_ls_weighting_scheme     calc
_refine_ls_weighting_details
              'w=1/[\s^2^(Fo^2^)+(0.0423P)^2^+0.0587P] where P=(Fo^2^+2Fc^2^)/3'
_atom_sites_solution_hydrogens     geom
_atom_sites_solution_primary     direct
_atom_sites_solution_secondary     difmap
_refine_ls_shift/su_max     0.000
_refine_ls_shift/su_mean     0.000
_refine_diff_density_max     0.216
_refine_diff_density_min     -0.237
_refine_ls_abs_structure_details
;
Flack <i>x</i> determined using 919 quotients
[(<i>I</i>^+^)-(<i>I</i>^-^)]/[(<i>I</i>^+^)+(<i>I</i>^-^)]
(Parsons <i>et al.</i>,  2013)
;
_refine_ls_abs_structure_Flack     -0.05(5)
loop_
    _atom_type_symbol
    _atom_type_description
    _atom_type_scat_dispersion_real
    _atom_type_scat_dispersion_imag
    _atom_type_scat_source
    'C' 'C' 0.0033 0.0016
                         'International Tables Vol C Tables 4.2.6.8 and 6.1.1.4'
    'H' 'H' 0.0000 0.0000
                         'International Tables Vol C Tables 4.2.6.8 and 6.1.1.4'
    'N' 'N' 0.0061 0.0033
                         'International Tables Vol C Tables 4.2.6.8 and 6.1.1.4'
    'O' 'O' 0.0106 0.0060
                         'International Tables Vol C Tables 4.2.6.8 and 6.1.1.4'
    'S' 'S' 0.1246 0.1234
                         'International Tables Vol C Tables 4.2.6.8 and 6.1.1.4'
_computing_data_collection
;
APEX2 (Bruker, 2007)
;
_computing_cell_refinement
;
SAINT (Bruker, 2007)
;
_computing_data_reduction
;
SAINT (Bruker, 2007)
;
_computing_structure_solution
;
SHELXS97 (Sheldrick, 2008)
;
_computing_structure_refinement
;
SHELXL97 (Sheldrick, 2008)
;
_computing_molecular_graphics
;
ORTEP-3 for Windows (Farrugia, 2012) and PLATON (Spek, 2009)
;
_computing_publication_material
;
WinGX (Farrugia, 2012) and PLATON (Spek, 2009)
;
loop_
    _atom_site_type_symbol
    _atom_site_label
    _atom_site_fract_x
    _atom_site_fract_y
    _atom_site_fract_z
    _atom_site_U_iso_or_equiv
    _atom_site_adp_type
    _atom_site_calc_flag
    _atom_site_occupancy
    _atom_site_disorder_assembly
    _atom_site_disorder_group
    S S1 0.22778(13) 0.44851(5) 0.11598(4) 0.0360(2) Uani d 1 . .
    O O1 0.8107(4) 0.63127(18) -0.00511(13) 0.0473(6) Uani d 1 . .
    H H1 0.836(7) 0.692(3) -0.008(2) 0.071 Uiso d 1 . .
    O O2 0.4319(5) 0.67953(17) 0.01812(14) 0.0549(7) Uani d 1 . .
    O O3 -0.0306(4) 0.43808(16) 0.11995(12) 0.0463(6) Uani d 1 . .
    O O4 0.3786(4) 0.36514(16) 0.12075(12) 0.0509(6) Uani d 1 . .
    N N1 0.2790(4) 0.49709(18) 0.04429(12) 0.0328(6) Uani d 1 . .
    H H1A 0.180(5) 0.539(2) 0.0325(16) 0.039 Uiso d 1 . .
    C C1 0.5806(6) 0.6161(2) 0.01096(15) 0.0349(7) Uani d 1 . .
    C C2 0.5237(5) 0.5091(2) 0.01805(15) 0.0329(7) Uani d 1 . .
    H H2 0.6386 0.4809 0.0497 0.039 Uiso calc 1 . .
    C C3 0.5555(6) 0.4565(3) -0.04864(19) 0.0510(9) Uani d 1 . .
    H H3 0.7206 0.4699 -0.0644 0.061 Uiso calc 1 . .
    C C4 0.3806(8) 0.4953(4) -0.0997(2) 0.0839(15) Uani d 1 . .
    H H4A 0.4062 0.4623 -0.1409 0.126 Uiso calc 1 . .
    H H4B 0.4077 0.5637 -0.1056 0.126 Uiso calc 1 . .
    H H4C 0.2168 0.4847 -0.0850 0.126 Uiso calc 1 . .
    C C5 0.5323(12) 0.3476(3) -0.0401(3) 0.105(2) Uani d 1 . .
    H H5A 0.6424 0.3261 -0.0063 0.158 Uiso calc 1 . .
    H H5B 0.5711 0.3159 -0.0811 0.158 Uiso calc 1 . .
    H H5C 0.3687 0.3318 -0.0276 0.158 Uiso calc 1 . .
    C C6 0.3219(5) 0.5300(3) 0.17904(16) 0.0410(8) Uani d 1 . .
    C C7 0.5143(6) 0.5024(3) 0.21720(19) 0.0572(10) Uani d 1 . .
    H H7 0.5961 0.4449 0.2077 0.069 Uiso calc 1 . .
    C C8 0.5895(8) 0.5597(4) 0.2704(2) 0.0786(15) Uani d 1 . .
    H H8 0.7216 0.5402 0.2959 0.094 Uiso calc 1 . .
    C C9 0.4737(8) 0.6422(4) 0.2851(2) 0.0762(15) Uani d 1 . .
    H H9 0.5258 0.6789 0.3211 0.091 Uiso calc 1 . .
    C C10 0.2755(8) 0.6745(3) 0.24761(19) 0.0611(11) Uani d 1 . .
    C C11 0.1958(6) 0.6187(2) 0.19223(17) 0.0447(8) Uani d 1 . .
    C C12 -0.0009(7) 0.6539(3) 0.1546(2) 0.0542(10) Uani d 1 . .
    H H12 -0.0554 0.6185 0.1183 0.065 Uiso calc 1 . .
    C C13 -0.1127(9) 0.7393(3) 0.1708(2) 0.0769(14) Uani d 1 . .
    H H13 -0.2395 0.7624 0.1447 0.092 Uiso calc 1 . .
    C C14 -0.0376(13) 0.7922(3) 0.2262(3) 0.0939(19) Uani d 1 . .
    H H14 -0.1174 0.8495 0.2375 0.113 Uiso calc 1 . .
    C C15 0.1496(11) 0.7608(4) 0.2635(2) 0.0829(17) Uani d 1 . .
    H H15 0.1967 0.7965 0.3003 0.099 Uiso calc 1 . .
loop_
    _atom_site_aniso_label
    _atom_site_aniso_U_11
    _atom_site_aniso_U_22
    _atom_site_aniso_U_33
    _atom_site_aniso_U_12
    _atom_site_aniso_U_13
    _atom_site_aniso_U_23
    S1 0.0350(4) 0.0333(4) 0.0397(4) -0.0026(4) 0.0009(3) 0.0062(4)
    O1 0.0410(14) 0.0304(12) 0.0705(17) -0.0076(11) 0.0045(11) 0.0069(13)
    O2 0.0536(15) 0.0311(12) 0.0799(19) 0.0074(13) 0.0100(13) 0.0071(13)
    O3 0.0354(11) 0.0510(13) 0.0525(14) -0.0103(10) 0.0034(10) 0.0064(13)
    O4 0.0541(13) 0.0363(12) 0.0622(16) 0.0081(11) 0.0020(13) 0.0133(13)
    N1 0.0310(13) 0.0309(13) 0.0364(14) 0.0026(12) 0.0001(11) 0.0053(11)
    C1 0.0378(17) 0.0315(17) 0.0354(17) 0.0015(15) -0.0021(14) 0.0008(14)
    C2 0.0307(16) 0.0291(16) 0.0390(18) -0.0006(13) 0.0007(13) 0.0041(15)
    C3 0.0468(19) 0.044(2) 0.062(2) -0.0076(18) 0.0161(17) -0.0155(19)
    C4 0.087(3) 0.120(4) 0.045(3) -0.014(3) -0.002(2) -0.024(3)
    C5 0.152(5) 0.045(3) 0.119(5) -0.008(3) 0.042(4) -0.031(3)
    C6 0.0362(17) 0.052(2) 0.0351(18) -0.0101(15) 0.0041(13) 0.0047(15)
    C7 0.041(2) 0.081(3) 0.050(2) -0.005(2) -0.0005(16) 0.004(2)
    C8 0.054(2) 0.135(5) 0.048(3) -0.023(3) -0.010(2) 0.004(3)
    C9 0.077(3) 0.111(4) 0.040(2) -0.040(3) -0.001(2) -0.011(3)
    C10 0.076(3) 0.064(2) 0.044(2) -0.030(3) 0.018(2) -0.0049(19)
    C11 0.053(2) 0.0432(19) 0.0378(18) -0.0135(18) 0.0101(16) -0.0006(16)
    C12 0.068(2) 0.047(2) 0.047(2) 0.005(2) 0.0091(19) -0.0024(19)
    C13 0.102(3) 0.058(3) 0.071(3) 0.023(3) 0.023(3) 0.004(2)
    C14 0.157(6) 0.045(3) 0.079(4) 0.011(3) 0.047(4) -0.007(3)
    C15 0.136(5) 0.056(3) 0.056(3) -0.027(3) 0.026(3) -0.020(2)
_geom_special_details
;
 All esds (except the esd in the dihedral angle between two l.s. planes)
 are estimated using the full covariance matrix.  The cell esds are taken
 into account individually in the estimation of esds in distances, angles
 and torsion angles; correlations between esds in cell parameters are only
 used when they are defined by crystal symmetry.  An approximate (isotropic)
 treatment of cell esds is used for estimating esds involving l.s. planes.
;
loop_
    _geom_bond_atom_site_label_1
    _geom_bond_atom_site_label_2
    _geom_bond_site_symmetry_2
    _geom_bond_distance
    _geom_bond_publ_flag
    S1 O4 . 1.419(2) ?
    S1 O3 . 1.431(2) ?
    S1 N1 . 1.621(3) ?
    S1 C6 . 1.775(3) ?
    O1 C1 . 1.323(4) ?
    O1 H1 . 0.85(4) ?
    O2 C1 . 1.205(4) ?
    N1 C2 . 1.456(4) ?
    N1 H1A . 0.83(2) ?
    C1 C2 . 1.513(4) ?
    C2 C3 . 1.540(5) ?
    C2 H2 . 0.9800 ?
    C3 C4 . 1.508(6) ?
    C3 C5 . 1.514(6) ?
    C3 H3 . 0.9800 ?
    C4 H4A . 0.9600 ?
    C4 H4B . 0.9600 ?
    C4 H4C . 0.9600 ?
    C5 H5A . 0.9600 ?
    C5 H5B . 0.9600 ?
    C5 H5C . 0.9600 ?
    C6 C7 . 1.364(4) ?
    C6 C11 . 1.430(5) ?
    C7 C8 . 1.397(6) ?
    C7 H7 . 0.9300 ?
    C8 C9 . 1.335(7) ?
    C8 H8 . 0.9300 ?
    C9 C10 . 1.401(6) ?
    C9 H9 . 0.9300 ?
    C10 C15 . 1.412(6) ?
    C10 C11 . 1.426(5) ?
    C11 C12 . 1.408(5) ?
    C12 C13 . 1.366(5) ?
    C12 H12 . 0.9300 ?
    C13 C14 . 1.400(7) ?
    C13 H13 . 0.9300 ?
    C14 C15 . 1.347(7) ?
    C14 H14 . 0.9300 ?
    C15 H15 . 0.9300 ?
loop_
    _geom_angle_atom_site_label_1
    _geom_angle_atom_site_label_2
    _geom_angle_atom_site_label_3
    _geom_angle_site_symmetry_1
    _geom_angle_site_symmetry_3
    _geom_angle
    _geom_angle_publ_flag
    O4 S1 O3 . . 119.71(14) ?
    O4 S1 N1 . . 107.01(14) ?
    O3 S1 N1 . . 105.33(14) ?
    O4 S1 C6 . . 106.96(16) ?
    O3 S1 C6 . . 108.23(15) ?
    N1 S1 C6 . . 109.32(14) ?
    C1 O1 H1 . . 109(3) ?
    C2 N1 S1 . . 122.2(2) ?
    C2 N1 H1A . . 115(2) ?
    S1 N1 H1A . . 115(2) ?
    O2 C1 O1 . . 124.3(3) ?
    O2 C1 C2 . . 123.6(3) ?
    O1 C1 C2 . . 112.0(3) ?
    N1 C2 C1 . . 109.6(2) ?
    N1 C2 C3 . . 111.8(2) ?
    C1 C2 C3 . . 110.5(3) ?
    N1 C2 H2 . . 108.3 ?
    C1 C2 H2 . . 108.3 ?
    C3 C2 H2 . . 108.3 ?
    C4 C3 C5 . . 112.0(4) ?
    C4 C3 C2 . . 111.1(3) ?
    C5 C3 C2 . . 110.8(3) ?
    C4 C3 H3 . . 107.5 ?
    C5 C3 H3 . . 107.5 ?
    C2 C3 H3 . . 107.5 ?
    C3 C4 H4A . . 109.5 ?
    C3 C4 H4B . . 109.5 ?
    H4A C4 H4B . . 109.5 ?
    C3 C4 H4C . . 109.5 ?
    H4A C4 H4C . . 109.5 ?
    H4B C4 H4C . . 109.5 ?
    C3 C5 H5A . . 109.5 ?
    C3 C5 H5B . . 109.5 ?
    H5A C5 H5B . . 109.5 ?
    C3 C5 H5C . . 109.5 ?
    H5A C5 H5C . . 109.5 ?
    H5B C5 H5C . . 109.5 ?
    C7 C6 C11 . . 120.6(3) ?
    C7 C6 S1 . . 117.2(3) ?
    C11 C6 S1 . . 122.2(2) ?
    C6 C7 C8 . . 120.5(4) ?
    C6 C7 H7 . . 119.7 ?
    C8 C7 H7 . . 119.7 ?
    C9 C8 C7 . . 120.7(4) ?
    C9 C8 H8 . . 119.7 ?
    C7 C8 H8 . . 119.7 ?
    C8 C9 C10 . . 121.4(4) ?
    C8 C9 H9 . . 119.3 ?
    C10 C9 H9 . . 119.3 ?
    C9 C10 C15 . . 121.7(5) ?
    C9 C10 C11 . . 119.6(4) ?
    C15 C10 C11 . . 118.7(4) ?
    C12 C11 C10 . . 118.4(4) ?
    C12 C11 C6 . . 124.5(3) ?
    C10 C11 C6 . . 117.2(3) ?
    C13 C12 C11 . . 120.8(4) ?
    C13 C12 H12 . . 119.6 ?
    C11 C12 H12 . . 119.6 ?
    C12 C13 C14 . . 120.4(5) ?
    C12 C13 H13 . . 119.8 ?
    C14 C13 H13 . . 119.8 ?
    C15 C14 C13 . . 120.4(5) ?
    C15 C14 H14 . . 119.8 ?
    C13 C14 H14 . . 119.8 ?
    C14 C15 C10 . . 121.2(5) ?
    C14 C15 H15 . . 119.4 ?
    C10 C15 H15 . . 119.4 ?
loop_
    _geom_torsion_atom_site_label_1
    _geom_torsion_atom_site_label_2
    _geom_torsion_atom_site_label_3
    _geom_torsion_atom_site_label_4
    _geom_torsion_site_symmetry_1
    _geom_torsion_site_symmetry_2
    _geom_torsion_site_symmetry_3
    _geom_torsion_site_symmetry_4
    _geom_torsion
    _geom_torsion_publ_flag
    O4 S1 N1 C2 . . . . -44.2(3) ?
    O3 S1 N1 C2 . . . . -172.6(2) ?
    C6 S1 N1 C2 . . . . 71.3(3) ?
    S1 N1 C2 C1 . . . . -115.5(3) ?
    S1 N1 C2 C3 . . . . 121.6(3) ?
    O2 C1 C2 N1 . . . . -8.8(4) ?
    O1 C1 C2 N1 . . . . 172.4(3) ?
    O2 C1 C2 C3 . . . . 114.9(3) ?
    O1 C1 C2 C3 . . . . -64.0(3) ?
    N1 C2 C3 C4 . . . . 60.0(4) ?
    C1 C2 C3 C4 . . . . -62.4(4) ?
    N1 C2 C3 C5 . . . . -65.3(4) ?
    C1 C2 C3 C5 . . . . 172.3(4) ?
    O4 S1 C6 C7 . . . . 2.0(3) ?
    O3 S1 C6 C7 . . . . 132.3(3) ?
    N1 S1 C6 C7 . . . . -113.5(3) ?
    O4 S1 C6 C11 . . . . -174.8(2) ?
    O3 S1 C6 C11 . . . . -44.5(3) ?
    N1 S1 C6 C11 . . . . 69.7(3) ?
    C11 C6 C7 C8 . . . . 0.9(5) ?
    S1 C6 C7 C8 . . . . -176.0(3) ?
    C6 C7 C8 C9 . . . . 0.4(6) ?
    C7 C8 C9 C10 . . . . -0.6(7) ?
    C8 C9 C10 C15 . . . . 178.9(4) ?
    C8 C9 C10 C11 . . . . -0.4(6) ?
    C9 C10 C11 C12 . . . . -178.8(3) ?
    C15 C10 C11 C12 . . . . 1.9(5) ?
    C9 C10 C11 C6 . . . . 1.6(5) ?
    C15 C10 C11 C6 . . . . -177.8(3) ?
    C7 C6 C11 C12 . . . . 178.6(3) ?
    S1 C6 C11 C12 . . . . -4.7(4) ?
    C7 C6 C11 C10 . . . . -1.8(5) ?
    S1 C6 C11 C10 . . . . 174.9(2) ?
    C10 C11 C12 C13 . . . . 0.0(5) ?
    C6 C11 C12 C13 . . . . 179.6(4) ?
    C11 C12 C13 C14 . . . . -1.7(6) ?
    C12 C13 C14 C15 . . . . 1.6(8) ?
    C13 C14 C15 C10 . . . . 0.4(8) ?
    C9 C10 C15 C14 . . . . 178.6(4) ?
    C11 C10 C15 C14 . . . . -2.1(7) ?
loop_
    _geom_hbond_atom_site_label_D
    _geom_hbond_atom_site_label_H
    _geom_hbond_atom_site_label_A
    _geom_hbond_site_symmetry_A
    _geom_hbond_distance_DH
    _geom_hbond_distance_HA
    _geom_hbond_distance_DA
    _geom_hbond_angle_DHA
    O1 H1 O2 2_565 0.85(4) 1.86(4) 2.701(3) 173(4)
    N1 H1A O1 1_455 0.83(2) 2.52(2) 3.323(3) 166(3)
    C2 H2 O3 1_655 0.98 2.38 3.348(4) 168.6
_iucr_refine_instructions_details
;
TITL NDJ7_0m in P2(1)2(1)2(1) COLORLESS NEEDLE
CELL 0.71073 5.5006 13.7638 20.2148 90.000 90.000 90.000
ZERR 4.00 0.0003 0.0008 0.0014 0.000 0.000 0.000
LATT -1
SYMM x+1/2, -y+1/2, -z
SYMM -x, y+1/2, -z+1/2
SYMM -x+1/2, -y, z+1/2
SFAC C  H  N  O  S
UNIT 60  68  4  16  4
OMIT -3 54
L.S. 40
ACTA
BOND $H
FMAP 2
PLAN 8
CONF
HTAB
OMIT 0   0   2
OMIT 0   1   2
TEMP 23.000
SIZE 0.38 0.22 0.20
DFIX 0.86 N1 H1A
EQIV $1 x+1/2, -y+3/2, -z
HTAB O1 O2_$1
EQIV $2 x-1, y, z
HTAB N1 O1_$2
EQIV $3 x+1, y, z
HTAB C2 O3_$3
MPLA 3 C3 C4 C5
MPLA 5 O1 O2 C1 C2 N1
MPLA 10 C6 C7 C8 C9 C10 C11 C12 C13 C14 C15
MPLA 3 C3 C4 C5
MPLA 3 S1 O3 O4
MPLA 10 C6 C7 C8 C9 C10 C11 C12 C13 C14 C15
WGHT    0.042300    0.058700
FVAR       0.29111
S1    5    0.227777    0.448514    0.115981    11.00000    0.03502    0.03329 =
         0.03972    0.00623    0.00095   -0.00263
O1    4    0.810693    0.631273   -0.005107    11.00000    0.04100    0.03040 =
         0.07048    0.00687    0.00447   -0.00757
H1    2    0.836380    0.691698   -0.008043    11.00000   -1.50000
O2    4    0.431940    0.679535    0.018120    11.00000    0.05364    0.03110 =
         0.07993    0.00708    0.00997    0.00735
O3    4   -0.030564    0.438077    0.119950    11.00000    0.03536    0.05104 =
         0.05254    0.00640    0.00344   -0.01025
O4    4    0.378558    0.365144    0.120749    11.00000    0.05406    0.03628 =
         0.06224    0.01327    0.00201    0.00811
N1    3    0.279047    0.497094    0.044286    11.00000    0.03099    0.03088 =
         0.03643    0.00535    0.00014    0.00256
H1A   2    0.179913    0.538722    0.032510    11.00000   -1.20000
C1    1    0.580615    0.616085    0.010963    11.00000    0.03782    0.03153 =
         0.03542    0.00076   -0.00214    0.00146
C2    1    0.523696    0.509052    0.018049    11.00000    0.03066    0.02907 =
         0.03900    0.00410    0.00074   -0.00062
AFIX  13
H2    2    0.638638    0.480893    0.049741    11.00000   -1.20000
AFIX   0
C3    1    0.555479    0.456531   -0.048645    11.00000    0.04678    0.04439 =
         0.06181   -0.01554    0.01614   -0.00759
AFIX  13
H3    2    0.720576    0.469947   -0.064412    11.00000   -1.20000
AFIX   0
C4    1    0.380645    0.495322   -0.099706    11.00000    0.08703    0.11959 =
         0.04511   -0.02435   -0.00202   -0.01359
AFIX 137
H4A   2    0.406185    0.462286   -0.140949    11.00000   -1.50000
H4B   2    0.407691    0.563678   -0.105621    11.00000   -1.50000
H4C   2    0.216791    0.484691   -0.085043    11.00000   -1.50000
AFIX   0
C5    1    0.532278    0.347609   -0.040145    11.00000    0.15231    0.04478 =
         0.11855   -0.03074    0.04231   -0.00775
AFIX 137
H5A   2    0.642364    0.326070   -0.006338    11.00000   -1.50000
H5B   2    0.571100    0.315909   -0.081106    11.00000   -1.50000
H5C   2    0.368662    0.331802   -0.027602    11.00000   -1.50000
AFIX   0
C6    1    0.321881    0.529995    0.179041    11.00000    0.03620    0.05168 =
         0.03515    0.00471    0.00413   -0.01010
C7    1    0.514281    0.502362    0.217201    11.00000    0.04113    0.08080 =
         0.04959    0.00366   -0.00045   -0.00514
AFIX  43
H7    2    0.596074    0.444894    0.207708    11.00000   -1.20000
AFIX   0
C8    1    0.589529    0.559687    0.270447    11.00000    0.05354    0.13456 =
         0.04761    0.00362   -0.01042   -0.02324
AFIX  43
H8    2    0.721629    0.540193    0.295908    11.00000   -1.20000
AFIX   0
C9    1    0.473747    0.642151    0.285145    11.00000    0.07704    0.11125 =
         0.04019   -0.01132   -0.00132   -0.04019
AFIX  43
H9    2    0.525771    0.678909    0.321058    11.00000   -1.20000
AFIX   0
C10   1    0.275537    0.674479    0.247612    11.00000    0.07557    0.06413 =
         0.04351   -0.00485    0.01753   -0.03031
C11   1    0.195774    0.618738    0.192228    11.00000    0.05302    0.04323 =
         0.03777   -0.00058    0.01011   -0.01351
C12   1   -0.000887    0.653899    0.154628    11.00000    0.06849    0.04658 =
         0.04750   -0.00244    0.00915    0.00494
AFIX  43
H12   2   -0.055399    0.618531    0.118343    11.00000   -1.20000
AFIX   0
C13   1   -0.112666    0.739310    0.170762    11.00000    0.10180    0.05779 =
         0.07098    0.00397    0.02313    0.02270
AFIX  43
H13   2   -0.239457    0.762438    0.144719    11.00000   -1.20000
AFIX   0
C14   1   -0.037553    0.792219    0.226240    11.00000    0.15706    0.04503 =
         0.07947   -0.00690    0.04668    0.01068
AFIX  43
H14   2   -0.117362    0.849460    0.237462    11.00000   -1.20000
AFIX   0
C15   1    0.149571    0.760754    0.263471    11.00000    0.13650    0.05593 =
         0.05618   -0.01967    0.02597   -0.02689
AFIX  43
H15   2    0.196710    0.796536    0.300328    11.00000   -1.20000
AFIX   0
HKLF 4
REM  NDJ7_0m in P2(1)2(1)2(1) COLORLESS NEEDLE
REM R1 =  0.0448 for    2692 Fo > 4sig(Fo)  and  0.0583 for all    3290 data
REM    198 parameters refined using      1 restraints
END
WGHT      0.0420      0.0681
REM Instructions for potential hydrogen bonds
HTAB O1 O2_$1
HTAB N1 O1_$2
HTAB C2 O3_$3
REM Highest difference peak  0.216,  deepest hole -0.237,  1-sigma level  0.039
Q1    1   0.2592  0.4914  0.1518  11.00000  0.05    0.22
Q2    1   0.2847  0.4960  0.0853  11.00000  0.05    0.17
Q3    1   0.2577  0.4674  0.0691  11.00000  0.05    0.16
Q4    1   0.4561  0.5322  0.1813  11.00000  0.05    0.15
Q5    1   0.5669  0.5569  0.2263  11.00000  0.05    0.15
Q6    1   0.2509  0.3791  0.1449  11.00000  0.05    0.15
Q7    1   0.2749  0.3805  0.0901  11.00000  0.05    0.14
Q8    1  -0.0391  0.5396  0.0604  11.00000  0.05    0.14
;
