# Supplementary material for: Crystal structure of (2S)-3-methyl-2-[(naphthalen-1-ylsulfon­yl)amino]­butanoic acid
Source: Acta Crystallogr E Crystallogr Commun. 2015 Apr 15;71(Pt 5):o308. doi: 10.1107/S2056989015007057 (PMC4420138; doi:10.1107/S2056989015007057)
Supplement: Supplementary file 2 [file e-71-0o308-Isup2.hkl]

#
# h,k,l, Fc-squared, Fo-squared, sigma(Fo-squared), status flag
#
data_I
_shelx_title ' NDJ7_0m in P2(1)2(1)2(1) COLORLESS NEEDLE'
_shelx_refln_list_code          4
_shelx_F_calc_maximum      107.78
_exptl_crystal_F_000       648.00
_reflns_d_resolution_high  0.7834

loop_
 _space_group_symop_operation_xyz
 'x, y, z'
 'x+1/2, -y+1/2, -z'
 '-x, y+1/2, -z+1/2'
 '-x+1/2, -y, z+1/2'

_cell_length_a     5.5006
_cell_length_b    13.7638
_cell_length_c    20.2148
_cell_angle_alpha  90.000
_cell_angle_beta   90.000
_cell_angle_gamma  90.000

_shelx_F_squared_multiplier     1.000

loop_
 _refln_index_h
 _refln_index_k
 _refln_index_l
 _refln_F_squared_calc
 _refln_F_squared_meas
 _refln_F_squared_sigma
 _refln_observed_status
   2   0   0        323.14        342.93         6.61 o
   4   0   0       1076.42       1152.93        27.42 o
   6   0   0         27.09         35.40         9.79 o
   1   1   0       8425.15       8054.49        75.38 o
   2   1   0        270.35        252.17         3.56 o
   3   1   0       3289.61       3518.51        39.22 o
   4   1   0          7.93          8.77         2.72 o
   5   1   0          0.47         -1.19         2.58 o
   6   1   0         50.80         46.10         7.86 o
   7   1   0         82.14         99.12        16.87 o
   1   2   0        331.70        305.38         4.22 o
   2   2   0        455.17        473.98         6.40 o
   3   2   0        552.40        569.31         9.93 o
   4   2   0        849.76        886.91        14.68 o
   5   2   0          0.05          0.90         3.44 o
   6   2   0          3.63          6.49         7.43 o
   1   3   0       1294.53       1164.00        13.62 o
   2   3   0        255.07        266.19         5.41 o
   3   3   0       2277.32       2371.33        29.94 o
   4   3   0        736.34        740.56        14.33 o
   5   3   0         25.22         26.72         6.09 o
   6   3   0         48.73         60.89        13.10 o
   0   4   0        324.77        310.94        10.15 o
   1   4   0        292.18        298.32         5.52 o
   2   4   0        181.43        166.58         4.26 o
   3   4   0         81.20         84.49         4.66 o
   4   4   0        161.41        138.29         9.15 o
   5   4   0        230.06        247.25        14.97 o
   6   4   0          0.00          2.01         7.20 o
   1   5   0       1133.66       1209.94        17.70 o
   2   5   0         26.49         27.59         2.88 o
   3   5   0          2.46          3.61         4.68 o
   4   5   0        210.58        209.73        11.14 o
   5   5   0         15.15         14.06         8.20 o
   6   5   0          3.06         10.50         8.85 o
   0   6   0       3747.88       4155.72        75.05 o
   1   6   0       2341.96       2564.97        40.94 o
   2   6   0        255.88        237.18        10.68 o
   3   6   0        480.37        418.95        11.42 o
   4   6   0         35.96         29.03         5.67 o
   5   6   0        328.85        311.55        16.47 o
   6   6   0         32.40         47.06         8.67 o
   1   7   0         25.85         35.79         7.14 o
   2   7   0        913.36        975.27        19.10 o
   3   7   0        416.59        409.87        11.80 o
   4   7   0         15.62         20.04         6.92 o
   5   7   0         70.25         65.98         9.53 o
   6   7   0         76.12         98.08        12.74 o
   0   8   0        251.70        275.36         8.76 o
   1   8   0        239.77        235.10         7.53 o
   2   8   0          4.53          2.10         1.87 o
   3   8   0        159.72        156.78         7.83 o
   4   8   0        208.57        183.31        17.52 o
   5   8   0         46.76         56.46         9.23 o
   6   8   0        100.28        141.14        15.11 o
   1   9   0        529.50        545.92        16.54 o
   2   9   0          2.20          0.47         3.14 o
   3   9   0        115.37        117.08        10.89 o
   4   9   0         67.02         79.44        10.76 o
   5   9   0         55.77         51.09        12.98 o
   6   9   0         31.40         36.83         9.02 o
   0  10   0       1292.75       1315.97        28.10 o
   1  10   0        171.11        162.59         7.14 o
   2  10   0        183.19        172.19        11.68 o
   3  10   0         71.82         50.60        12.92 o
   4  10   0         30.29         53.57        12.39 o
   5  10   0          2.10          1.70         5.38 o
   1  11   0          1.88         -2.50         2.47 o
   2  11   0         30.23         32.30        11.33 o
   3  11   0        148.18        165.49        13.50 o
   4  11   0          3.72          8.50         8.02 o
   5  11   0          0.45          3.13        11.21 o
   0  12   0        255.91        212.52        14.99 o
   1  12   0        144.29        115.14        10.74 o
   2  12   0        215.22        202.52        11.41 o
   3  12   0          4.63         -2.24         6.49 o
   4  12   0          0.44         -3.54         7.55 o
   5  12   0         15.17         31.96         8.55 o
   1  13   0         58.54         52.78         6.69 o
   2  13   0         11.35         13.69         7.79 o
   3  13   0         23.25         46.14        11.45 o
   4  13   0         65.49         65.26        15.81 o
   0  14   0          7.11         11.33         6.61 o
   1  14   0          5.15          9.44         6.61 o
   2  14   0         27.71         44.96        11.56 o
   3  14   0         20.07         29.97        10.62 o
   4  14   0         14.56         39.29        12.86 o
   1  15   0          6.55         -1.30         5.90 o
   2  15   0          4.98          4.96         7.20 o
   3  15   0          0.01         -2.01         7.20 o
   1  16   0          9.14         12.27         7.79 o
   2  16   0         31.38         37.64        11.56 o
   1   0   1        567.73        503.61        16.20 o
   2   0   1       1486.23       1586.96        14.43 o
   3   0   1          1.56         -1.94         1.54 o
   4   0   1         27.82         32.47         4.88 o
   5   0   1         58.80         54.49         4.30 o
   6   0   1         25.74         35.14         7.09 o
   7   0   1         17.87         28.44         7.87 o
  -7   1   1         15.48          7.67         9.09 o
  -6   1   1          9.07         14.05         6.73 o
  -5   1   1        159.18        161.46         8.77 o
  -4   1   1         43.47         39.49         3.43 o
  -3   1   1        219.00        226.81         5.55 o
  -2   1   1         32.22         24.63         1.31 o
  -1   1   1       4128.32       3821.77        39.19 o
   1   1   1       4152.13       3715.28        62.14 o
   2   1   1         34.00         28.72         2.00 o
   3   1   1        211.40        219.31         5.81 o
   4   1   1         42.45         41.17         3.34 o
   5   1   1        157.23        174.20         6.77 o
   6   1   1          9.09         13.94         7.02 o
   7   1   1         16.54         21.63         6.91 o
  -6   2   1         45.15         47.67        11.33 o
  -5   2   1          7.09          7.29         3.35 o
  -4   2   1         35.99         40.82         2.95 o
  -3   2   1        366.65        353.71         5.99 o
  -2   2   1        394.95        348.60         5.64 o
  -1   2   1       3875.37       3687.37        35.36 o
   0   2   1       1522.87       1450.60        36.82 o
   1   2   1       3828.79       3650.90        38.38 o
   2   2   1        388.61        350.38         5.87 o
   3   2   1        359.90        347.94         7.38 o
   4   2   1         37.88         37.38         3.20 o
   5   2   1          8.38         12.78         3.46 o
   6   2   1         45.24         45.67         7.63 o
  -6   3   1         39.38         29.50        10.03 o
  -5   3   1        205.85        185.14        12.13 o
  -4   3   1        200.62        185.61        11.31 o
  -3   3   1        122.68        114.71         6.74 o
  -2   3   1        463.01        450.42         7.20 o
  -1   3   1        553.14        513.95         8.90 o
   0   3   1       3054.75       3140.63        78.59 o
   1   3   1        557.91        517.25         8.71 o
   2   3   1        483.63        470.65         6.83 o
   3   3   1        128.85        124.50         6.59 o
   4   3   1        194.44        198.71         6.13 o
   5   3   1        212.70        191.56         9.91 o
   6   3   1         38.17         33.28        10.86 o
  -6   4   1         22.03         25.13         9.79 o
  -5   4   1        167.52        167.31        13.04 o
  -4   4   1        499.86        532.45        14.89 o
  -3   4   1        284.05        274.13         9.03 o
  -2   4   1        177.75        184.24         8.88 o
  -1   4   1        787.01        780.01        11.36 o
   0   4   1        864.96        854.11        30.21 o
   1   4   1        807.07        797.23        12.20 o
   2   4   1        175.60        170.90         4.22 o
   3   4   1        291.03        275.81        11.62 o
   4   4   1        501.82        517.24        11.87 o
   5   4   1        161.55        159.32        10.89 o
   6   4   1         21.66         14.28         8.26 o
  -6   5   1         57.14         53.69        13.22 o
  -5   5   1        281.57        246.43        15.27 o
  -4   5   1        482.33        430.97        18.76 o
  -3   5   1        344.38        351.64         8.52 o
  -2   5   1        282.36        283.08         5.92 o
  -1   5   1       2336.87       2522.49        39.81 o
   0   5   1       4464.74       4185.04        61.04 o
   1   5   1       2379.34       2522.37        39.97 o
   2   5   1        276.66        270.64         6.53 o
   3   5   1        343.47        337.50         9.17 o
   4   5   1        475.00        435.77        14.96 o
   5   5   1        287.33        268.55        13.70 o
   6   5   1         56.41         46.37        12.51 o
  -6   6   1          7.81          5.54         5.59 o
  -5   6   1         79.75         90.51        14.04 o
  -4   6   1        481.24        491.68        19.77 o
  -3   6   1       1152.96       1151.26        19.35 o
  -2   6   1        273.07        283.57         6.15 o
  -1   6   1        828.43        832.27        16.08 o
   0   6   1        936.03        874.37        15.85 o
   1   6   1        800.54        801.71        15.94 o
   2   6   1        287.59        305.21         7.09 o
   3   6   1       1150.63       1142.54        22.53 o
   4   6   1        483.51        520.92        28.08 o
   5   6   1         76.36         74.68         8.51 o
   6   6   1          8.03         24.90         9.79 o
  -6   7   1         30.21         33.35         8.67 o
  -5   7   1         25.98         23.67        16.11 o
  -4   7   1         76.57         69.61         9.09 o
  -3   7   1        207.49        206.05         8.57 o
  -2   7   1        412.86        447.38        14.55 o
  -1   7   1        963.96        968.23        18.61 o
   0   7   1       1265.71       1362.85        38.94 o
   1   7   1        986.50       1013.50        18.91 o
   2   7   1        409.79        431.51         9.03 o
   3   7   1        203.91        195.25         8.09 o
   4   7   1         76.16         64.56         9.26 o
   5   7   1         26.28         19.17         5.75 o
   6   7   1         30.98         43.54         9.11 o
  -6   8   1         26.85         36.22         8.47 o
  -5   8   1         57.68         87.65        11.26 o
  -4   8   1        496.17        442.02        20.83 o
  -3   8   1        345.41        352.35        16.43 o
  -2   8   1        381.45        393.47        10.57 o
  -1   8   1        233.84        231.69         5.31 o
   0   8   1        309.68        327.26         9.49 o
   1   8   1        227.85        220.46         9.42 o
   2   8   1        381.27        389.89        19.94 o
   3   8   1        353.77        365.84        13.97 o
   4   8   1        502.58        479.47        26.49 o
   5   8   1         56.54         60.00         8.20 o
   6   8   1         25.73         21.36        11.45 o
  -6   9   1         27.01         34.59         9.37 o
  -5   9   1         81.44         74.37        11.26 o
  -4   9   1         40.73         38.01         7.86 o
  -3   9   1          1.37          0.10         4.43 o
  -2   9   1         25.81         21.81         3.47 o
  -1   9   1        102.70        115.91         5.62 o
   0   9   1         39.75         34.59         3.18 o
   1   9   1        104.46         99.10         7.34 o
   2   9   1         24.63         33.52         5.54 o
   3   9   1          1.35         -0.60         4.48 o
   4   9   1         39.50         49.81        11.21 o
   5   9   1         80.81         82.61        11.35 o
   6   9   1         28.53         48.11        15.10 o
  -5  10   1         49.47         77.53        16.64 o
  -4  10   1         55.29         49.67        12.10 o
  -3  10   1        173.24        156.71        18.05 o
  -2  10   1          2.19          1.32         3.54 o
  -1  10   1        289.58        281.41        10.46 o
   0  10   1          2.26          1.39         2.03 o
   1  10   1        291.68        277.37        11.66 o
   2  10   1          2.26          3.67         3.86 o
   3  10   1        169.39        138.41        12.35 o
   4  10   1         55.90         66.66        10.20 o
   5  10   1         50.79         60.39        10.09 o
  -5  11   1        121.63        182.99        28.26 o
  -4  11   1         73.81         65.73        14.04 o
  -3  11   1         77.67         57.59        12.27 o
  -2  11   1         21.37         19.48         3.90 o
  -1  11   1        202.76        200.98        13.81 o
   0  11   1        483.86        472.27        11.64 o
   1  11   1        200.24        216.95         8.36 o
   2  11   1         19.89         14.33         5.21 o
   3  11   1         78.10         85.63        12.57 o
   4  11   1         74.31         71.48        17.88 o
   5  11   1        119.78        158.31        32.80 o
  -5  12   1         31.44         29.43        12.69 o
  -4  12   1         20.18         14.04         9.32 o
  -3  12   1         72.72         67.26        13.10 o
  -2  12   1        138.53        156.35        17.70 o
  -1  12   1        203.13        187.85        10.26 o
   0  12   1        282.68        266.57        12.15 o
   1  12   1        203.34        223.04         9.05 o
   2  12   1        138.27        135.70        11.46 o
   3  12   1         71.49         67.32        10.09 o
   4  12   1         21.25          5.07         9.09 o
   5  12   1         32.87         27.75        16.64 o
  -4  13   1         44.79         50.60         9.90 o
  -3  13   1         80.68         73.87        14.40 o
  -2  13   1         37.28         41.54        11.09 o
  -1  13   1        246.92        220.35        11.00 o
   0  13   1        396.10        383.91        14.81 o
   1  13   1        249.36        226.20        11.48 o
   2  13   1         40.48         35.23         7.38 o
   3  13   1         78.98         54.58         9.67 o
   4  13   1         45.77         26.08        11.92 o
  -4  14   1         46.99         61.62        11.43 o
  -2  14   1         27.66         47.20        10.74 o
  -1  14   1        180.65        196.71        19.35 o
   0  14   1        230.97        237.68        12.05 o
   1  14   1        180.24        182.13        11.08 o
   2  14   1         25.69         33.98        10.38 o
   3  14   1         59.75         70.21        14.28 o
   4  14   1         45.88         54.05        14.63 o
  -3  15   1         10.01         15.58         9.79 o
  -2  15   1         49.84         83.55        14.75 o
  -1  15   1         15.19         26.31         8.73 o
   0  15   1          9.35         15.34         7.08 o
   1  15   1         15.43         19.94         8.73 o
   2  15   1         48.13         74.93        13.92 o
   3  15   1         10.27          9.20         8.14 o
  -2  16   1         26.68         22.42        10.62 o
  -1  16   1          3.71          8.85         7.55 o
   1  16   1          4.35         10.27         7.43 o
   2  16   1         25.23         32.21        11.33 o
   1   0   2       6228.54       5862.59       143.05 o
   2   0   2          1.24         -0.18         0.82 o
   3   0   2       1867.95       1982.30        25.97 o
   4   0   2          2.72          2.41         1.90 o
   5   0   2         51.96         57.64         7.95 o
   6   0   2         38.44         48.33         7.92 o
   7   0   2         36.03         41.18        11.68 o
  -6   1   2         12.85         17.46         8.26 o
  -5   1   2         27.41         24.13         5.30 o
  -4   1   2        778.14        803.66        13.56 o
  -3   1   2         52.26         50.60         2.66 o
  -2   1   2       1606.51       1547.76        15.73 o
  -1   1   2        933.98        988.33        11.41 o
   1   1   2        937.29        938.08        23.36 o
   2   1   2       1637.46       1589.80        17.24 o
   3   1   2         53.72         54.26         3.30 o
   4   1   2        782.82        803.86        13.89 o
   5   1   2         27.17         23.59         3.00 o
   6   1   2         14.09         17.29         5.80 o
  -6   2   2         17.26         14.87         8.02 o
  -5   2   2        111.45         97.25        20.06 o
  -4   2   2        201.13        197.89         9.07 o
  -3   2   2       1410.57       1454.19        22.98 o
  -2   2   2        676.25        691.75         9.72 o
  -1   2   2       4874.69       4722.89        44.87 o
   0   2   2       4504.51       4403.50        63.57 o
   1   2   2       4829.45       4661.89        53.48 o
   2   2   2        683.01        692.94         9.63 o
   3   2   2       1399.85       1459.10        22.88 o
   4   2   2        204.02        196.12         6.19 o
   5   2   2        106.96        114.72         7.08 o
   6   2   2         17.95         19.93         5.67 o
  -6   3   2          6.62         16.05         8.61 o
  -5   3   2        133.31        122.69        10.98 o
  -4   3   2        565.93        604.71        14.87 o
  -3   3   2        482.99        524.18        11.08 o
  -2   3   2        546.42        574.66         8.52 o
  -1   3   2       3831.94       3879.17        44.24 o
   0   3   2        127.65        114.51         3.88 o
   1   3   2       3841.67       3811.67        44.32 o
   2   3   2        551.13        574.34         8.35 o
   3   3   2        493.04        542.97        10.89 o
   4   3   2        566.62        584.55        12.43 o
   5   3   2        133.72        138.15        10.47 o
   6   3   2          7.06         15.10         8.61 o
  -6   4   2         13.07         33.28        11.45 o
  -5   4   2         83.96         88.00        12.86 o
  -4   4   2        577.60        598.52        18.35 o
  -3   4   2        548.20        586.00        10.54 o
  -2   4   2        121.64        125.57         4.12 o
  -1   4   2        237.69        251.19         4.81 o
   0   4   2        794.85        805.48        16.39 o
   1   4   2        235.64        232.06         6.81 o
   2   4   2        123.63        127.95         4.67 o
   3   4   2        547.02        586.47        14.03 o
   4   4   2        586.03        574.97        14.85 o
   5   4   2         84.62         95.73         8.73 o
   6   4   2         13.10         25.61        10.50 o
  -6   5   2          4.94          8.02         5.55 o
  -5   5   2        241.82        223.79        15.69 o
  -4   5   2         90.18         88.24        10.50 o
  -3   5   2         25.30         37.34         6.89 o
  -2   5   2         34.68         42.95         2.99 o
  -1   5   2       2839.28       3023.10        46.64 o
   0   5   2        176.02        144.09        14.15 o
   1   5   2       2846.39       2983.42        46.87 o
   2   5   2         34.82         42.38         2.75 o
   3   5   2         24.29         26.97         5.42 o
   4   5   2         90.34         85.05         9.77 o
   5   5   2        242.57        241.47        13.67 o
   6   5   2          5.07          4.25         6.84 o
  -6   6   2         18.18         28.89         7.81 o
  -5   6   2         51.21         67.47        30.92 o
  -4   6   2        344.14        319.22        15.80 o
  -3   6   2         98.53         91.24         4.48 o
  -2   6   2        628.49        644.75        32.21 o
  -1   6   2        154.01        176.62         6.04 o
   0   6   2       1884.83       1870.21        48.56 o
   1   6   2        160.10        172.61         6.23 o
   2   6   2        630.32        650.78        13.82 o
   3   6   2         99.91         91.05         4.61 o
   4   6   2        343.84        335.41        16.97 o
   5   6   2         49.84         59.11        10.37 o
   6   6   2         19.37         20.53         9.56 o
  -6   7   2         18.76         17.22         7.97 o
  -5   7   2         61.38         61.29         9.58 o
  -4   7   2        508.90        481.85        30.50 o
  -3   7   2        151.30        156.03         7.76 o
  -2   7   2        121.91        117.26         5.47 o
  -1   7   2        933.96       1000.81        24.78 o
   0   7   2         46.41         37.79         2.37 o
   1   7   2        934.03       1032.31        19.46 o
   2   7   2        117.57        107.04         8.42 o
   3   7   2        154.97        159.92         6.86 o
   4   7   2        521.29        497.42        21.14 o
   5   7   2         62.11         58.95         7.97 o
   6   7   2         19.48         17.70        10.27 o
  -6   8   2         17.81         16.49         7.00 o
  -5   8   2         76.07         77.67        10.76 o
  -4   8   2         94.95         78.17        10.14 o
  -3   8   2        224.05        252.05        18.41 o
  -2   8   2        167.83        166.09        11.56 o
  -1   8   2        251.07        248.09         8.55 o
   0   8   2         87.85         66.26         6.61 o
   1   8   2        259.61        260.80         9.74 o
   2   8   2        170.46        144.43        11.45 o
   3   8   2        232.23        185.48        13.22 o
   4   8   2         96.40         86.16        10.57 o
   5   8   2         77.52         89.85         9.72 o
   6   8   2         18.43         30.49         8.04 o
  -6   9   2         12.46         26.92         8.17 o
  -5   9   2         13.88         16.41         6.85 o
  -4   9   2        277.98        236.82        17.27 o
  -3   9   2         84.33         79.89        12.98 o
  -2   9   2        133.32        119.49         7.48 o
  -1   9   2         95.88         85.44         4.75 o
   0   9   2        444.54        423.74        11.96 o
   1   9   2         94.24         88.39         8.79 o
   2   9   2        133.88        124.38         9.62 o
   3   9   2         85.79         79.89        11.03 o
   4   9   2        272.25        246.79        17.31 o
   5   9   2         14.06         13.82         5.81 o
   6   9   2         12.51         23.94         8.25 o
  -5  10   2         26.58         30.51         7.94 o
  -4  10   2          3.71         -1.66         4.68 o
  -3  10   2        149.17        168.74        18.76 o
  -2  10   2         19.99         20.83         3.33 o
  -1  10   2        535.58        507.43        12.10 o
   0  10   2         35.72         33.65         3.47 o
   1  10   2        545.33        529.63        16.58 o
   2  10   2         19.40         27.90         5.55 o
   3  10   2        152.03        138.22        13.63 o
   4  10   2          3.79          1.17         5.96 o
   5  10   2         27.79         21.34         8.81 o
  -5  11   2         11.44         17.07        10.09 o
  -4  11   2         43.32         37.87         8.59 o
  -3  11   2          7.31          7.55         6.96 o
  -2  11   2        301.39        286.27        20.65 o
  -1  11   2        108.68         98.07         7.29 o
   0  11   2        594.29        601.26        13.88 o
   1  11   2        107.79        102.47        14.34 o
   2  11   2        305.91        309.78        14.46 o
   3  11   2          7.55          1.35         8.91 o
   4  11   2         39.61         45.06         9.91 o
   5  11   2         11.05          3.70         7.09 o
  -5  12   2          7.30         -2.72         6.05 o
  -4  12   2         36.46         33.71         9.03 o
  -3  12   2         34.87         37.17        10.15 o
  -2  12   2         18.46         12.39         7.08 o
  -1  12   2        531.02        536.27        21.83 o
   0  12   2          0.14         -0.81         2.44 o
   1  12   2        520.73        521.65        17.85 o
   2  12   2         19.13         16.13         5.52 o
   3  12   2         36.43         42.98         8.56 o
   4  12   2         35.55         55.40        10.20 o
   5  12   2          7.51         17.46        10.50 o
  -4  13   2         32.54         29.48         8.67 o
  -3  13   2          3.81          1.89         6.37 o
  -2  13   2        117.70        123.19        16.64 o
  -1  13   2        116.35        125.79        15.46 o
   0  13   2         11.65         22.28         4.87 o
   1  13   2        115.19        113.17         7.52 o
   2  13   2        118.61        130.59        30.15 o
   3  13   2          3.39         -1.63         8.02 o
   4  13   2         34.00         21.91        10.74 o
  -4  14   2         38.92         40.80        14.04 o
  -3  14   2          8.88         10.38         8.38 o
  -2  14   2        179.22        177.24        20.53 o
   0  14   2          7.78         11.84         4.38 o
   1  14   2          2.51          4.86         4.12 o
   2  14   2        176.48        162.84        19.35 o
   3  14   2          9.18          5.02         6.77 o
   4  14   2         37.65         68.09        15.46 o
  -3  15   2         15.09         15.93        10.03 o
  -2  15   2         25.02         23.60         9.56 o
  -1  15   2         17.17         22.77         8.50 o
   0  15   2         40.62         39.41         9.56 o
   1  15   2         17.29         18.88         7.91 o
   2  15   2         24.52         28.91         9.56 o
   3  15   2         14.23         20.65        10.74 o
  -2  16   2         19.06         28.20        10.50 o
  -1  16   2         47.77         41.89        10.97 o
   2  16   2         19.17         25.02        10.15 o
  -1  17   2         11.14         16.99         8.85 o
   1   0   3       3524.24       3448.72        35.98 o
   2   0   3        845.74        887.68        10.95 o
   3   0   3        385.88        433.35         8.38 o
   4   0   3        717.26        719.18        12.85 o
   5   0   3        131.79        135.97         8.45 o
   6   0   3         70.87         64.87        13.81 o
  -6   1   3         18.42         16.17         8.26 o
  -5   1   3         42.96         40.15         6.13 o
  -4   1   3        356.64        352.41         7.69 o
  -3   1   3        806.17        863.72        12.04 o
  -2   1   3        195.57        221.52         6.11 o
  -1   1   3       6942.67       6816.85        76.72 o
   0   1   3        935.89        916.01        14.48 o
   1   1   3       6964.67       6928.88        70.04 o
   2   1   3        200.73        219.83         4.39 o
   3   1   3        793.65        850.52        15.51 o
   4   1   3        352.30        336.72        11.41 o
   5   1   3         43.62         41.06         4.55 o
   6   1   3         20.14          6.90         5.01 o
  -6   2   3          6.93         13.69         8.73 o
  -5   2   3         33.96         29.06         5.32 o
  -4   2   3        320.15        324.91        13.67 o
  -3   2   3         53.98         57.55         4.02 o
  -2   2   3       1250.18       1318.92        17.56 o
  -1   2   3       6214.13       6400.81        80.21 o
   0   2   3       3743.05       3685.50        41.95 o
   1   2   3       6164.27       6332.12        80.45 o
   2   2   3       1233.81       1303.06        17.58 o
   3   2   3         51.09         58.74         5.27 o
   4   2   3        324.68        312.12         8.51 o
   5   2   3         35.27         35.95         3.66 o
   6   2   3          6.19         14.95         5.09 o
  -6   3   3         28.88         44.49        11.80 o
  -5   3   3         96.72         91.22        14.46 o
  -4   3   3         48.22         41.90         5.33 o
  -3   3   3        490.54        479.65         9.26 o
  -2   3   3        219.69        216.44         4.90 o
  -1   3   3       1940.51       1879.46        25.55 o
   0   3   3       4603.45       4516.58        56.98 o
   1   3   3       1896.61       1811.23        22.75 o
   2   3   3        208.91        196.44         4.69 o
   3   3   3        500.18        481.15        10.28 o
   4   3   3         47.40         50.77         6.46 o
   5   3   3         98.27         97.75         6.82 o
   6   3   3         30.69         31.77         6.07 o
  -6   4   3         33.03         36.41        11.62 o
  -5   4   3         17.73         25.13         6.30 o
  -4   4   3        313.67        333.25        12.24 o
  -3   4   3        971.78        991.69        15.24 o
  -2   4   3        389.68        415.25         7.29 o
  -1   4   3         24.55         20.04         1.66 o
   0   4   3       4444.70       4320.47        76.43 o
   1   4   3         21.56         17.90         3.02 o
   2   4   3        366.87        388.79         6.95 o
   3   4   3        968.49        959.78        20.39 o
   4   4   3        304.64        321.80         9.01 o
   5   4   3         19.45         18.67         5.21 o
   6   4   3         31.34         24.97        13.16 o
  -6   5   3          9.18         13.53         5.97 o
  -5   5   3         61.25         69.66         9.26 o
  -4   5   3        465.05        449.90        18.36 o
  -3   5   3        783.12        822.58        15.21 o
  -2   5   3         95.75        106.04         4.76 o
  -1   5   3        339.41        348.27         7.61 o
   0   5   3         50.41         60.13         5.44 o
   1   5   3        348.74        346.68         9.51 o
   2   5   3         87.90         93.22         9.12 o
   3   5   3        784.87        823.18        18.39 o
   4   5   3        464.75        455.94        13.38 o
   5   5   3         62.14         69.20         7.81 o
   6   5   3          9.91         13.52         7.00 o
  -6   6   3         35.43         53.11        12.21 o
  -5   6   3         49.04         53.85        18.29 o
  -4   6   3        278.52        281.53        14.89 o
  -3   6   3        192.23        191.26         7.78 o
  -2   6   3        799.44        839.11        32.10 o
  -1   6   3        915.87        926.02        19.36 o
   0   6   3         17.80         13.94         2.12 o
   1   6   3        910.59        897.87        17.55 o
   2   6   3        814.56        815.41        22.57 o
   3   6   3        190.87        188.47         6.09 o
   4   6   3        274.87        254.55        15.51 o
   5   6   3         48.58         48.38         6.96 o
   6   6   3         36.45         47.70        10.35 o
  -6   7   3         21.09         30.94         8.97 o
  -5   7   3         64.96         90.06        10.90 o
  -4   7   3        225.73        225.47        16.05 o
  -3   7   3        654.92        668.92        15.97 o
  -2   7   3         41.99         33.63         7.43 o
  -1   7   3        222.52        222.23         7.33 o
   0   7   3        109.16         95.90         3.82 o
   1   7   3        225.35        224.90         7.33 o
   2   7   3         42.52         32.57         9.44 o
   3   7   3        647.35        685.03        12.88 o
   4   7   3        228.64        227.18        19.65 o
   5   7   3         66.44         47.26         9.13 o
   6   7   3         20.40         25.51         9.85 o
  -6   8   3          8.38         19.92         6.88 o
  -5   8   3         81.41         75.00        10.51 o
  -4   8   3        118.62        127.20        12.64 o
  -3   8   3        234.00        225.21        13.92 o
  -2   8   3        380.79        410.65        22.07 o
  -1   8   3        306.40        311.53        16.58 o
   0   8   3        382.86        369.02        12.90 o
   1   8   3        312.06        314.91         9.09 o
   2   8   3        377.88        386.70        18.82 o
   3   8   3        240.13        255.83        27.73 o
   4   8   3        122.61         97.38        11.26 o
   5   8   3         80.30         63.96        10.94 o
   6   8   3          9.09         -4.69         6.59 o
  -5   9   3          7.17          9.31         5.85 o
  -4   9   3        248.89        262.34        18.47 o
  -3   9   3         66.94         54.32         8.42 o
  -2   9   3        124.47        108.56        13.22 o
  -1   9   3        480.46        496.03        13.79 o
   0   9   3          1.88          2.93         3.42 o
   1   9   3        478.77        476.47        26.08 o
   2   9   3        121.25        115.58         9.36 o
   3   9   3         65.87         51.28         8.22 o
   4   9   3        250.30        244.96        17.21 o
   5   9   3          7.64         -0.03         6.38 o
  -5  10   3         82.34         93.86        12.18 o
  -4  10   3         39.05         35.23         8.05 o
  -3  10   3          0.52         -3.45         3.83 o
  -2  10   3         23.34         21.48         7.43 o
  -1  10   3        570.19        551.99        11.98 o
   0  10   3         42.88         42.36         6.61 o
   1  10   3        571.56        577.23        17.51 o
   2  10   3         23.34         16.89         4.88 o
   3  10   3          0.59          1.44         4.19 o
   4  10   3         37.88         18.60         7.37 o
   5  10   3         82.55         77.02        12.16 o
  -5  11   3          0.13          8.77         7.79 o
  -4  11   3         84.26         91.00        12.74 o
  -3  11   3         50.90         65.61        13.33 o
  -2  11   3        171.66        165.79        17.82 o
  -1  11   3         69.19         58.74         4.03 o
   0  11   3          0.01          1.24         2.48 o
   1  11   3         67.39         56.59        10.86 o
   2  11   3        174.81        155.61        15.58 o
   3  11   3         48.62         42.32         7.93 o
   4  11   3         83.85        110.19        25.13 o
   5  11   3          0.05         -9.02         8.14 o
  -5  12   3         16.79         15.96         7.89 o
  -4  12   3         94.55        112.21        13.18 o
  -3  12   3         25.33         17.35         8.61 o
  -2  12   3          6.11          0.24         5.55 o
  -1  12   3        121.51        111.74         8.09 o
   0  12   3        201.34        209.39         8.09 o
   1  12   3        123.20        116.69        12.15 o
   2  12   3          4.99          8.23        12.69 o
   3  12   3         25.08         17.35         6.11 o
   4  12   3         96.82        112.04        16.17 o
   5  12   3         16.44         14.77         8.56 o
  -4  13   3         32.49         32.29        13.39 o
  -3  13   3         23.44         33.51        10.74 o
  -2  13   3        181.23        151.04        18.53 o
  -1  13   3         90.92         83.19        12.98 o
   0  13   3        195.47        209.97        11.09 o
   1  13   3         88.26         90.10         6.84 o
   2  13   3        183.21        175.00        13.24 o
   3  13   3         23.95         26.18        10.97 o
   4  13   3         31.67         37.24         9.21 o
  -4  14   3         41.20         59.28        10.84 o
  -3  14   3         55.12         73.92        11.42 o
  -2  14   3         69.30         75.52        14.04 o
  -1  14   3          6.63         -1.65         5.55 o
   0  14   3        257.73        260.25        15.40 o
   1  14   3          6.87          6.84         4.51 o
   2  14   3         68.86         83.90        14.04 o
   3  14   3         53.85         54.25         9.72 o
   4  14   3         39.57         55.13        11.15 o
  -3  15   3         78.38         87.03        17.58 o
  -2  15   3         30.08         31.15        10.27 o
  -1  15   3        124.36        132.16        17.23 o
   1  15   3        126.35        124.73        15.46 o
   2  15   3         28.08         31.51        10.50 o
   3  15   3         79.49        103.72        17.70 o
  -2  16   3         54.52         49.91        13.33 o
  -1  16   3         60.26         94.17        15.10 o
   0  16   3         32.19         35.16         9.79 o
   2  16   3         53.44         56.64        12.86 o
  -1  17   3         63.35         88.27        15.69 o
   0   0   4       4517.11       4387.88        78.89 o
   1   0   4        516.37        508.16         8.38 o
   2   0   4       1068.50       1037.60        13.26 o
   3   0   4          5.72          7.29         2.14 o
   4   0   4         73.57         79.42         4.34 o
   5   0   4        140.60        137.72         7.96 o
   6   0   4         11.71         19.05         6.75 o
  -6   1   4         51.76         83.31        14.16 o
  -5   1   4         42.90         59.20         6.56 o
  -4   1   4         52.04         51.89         5.47 o
  -3   1   4        119.81        119.37         3.99 o
  -2   1   4        570.01        580.85         9.29 o
  -1   1   4      11497.75      11377.18       127.19 o
   0   1   4        458.30        494.98         8.77 o
   1   1   4      11615.82      11598.82       116.33 o
   2   1   4        577.81        587.89         8.91 o
   3   1   4        107.54        105.76         5.42 o
   4   1   4         52.44         52.99         3.80 o
   5   1   4         43.99         53.62         5.23 o
   6   1   4         53.03         56.34         7.31 o
  -5   2   4        391.37        392.64        14.27 o
  -4   2   4        125.43        144.06         9.73 o
  -3   2   4        609.46        622.05        15.05 o
  -2   2   4        917.55        941.24        15.65 o
  -1   2   4       2352.71       2492.37        29.70 o
   0   2   4       5004.34       4924.52        55.75 o
   1   2   4       2365.33       2490.01        27.22 o
   2   2   4        910.81        924.14        13.46 o
   3   2   4        613.34        616.72        12.43 o
   4   2   4        128.82        128.46         6.30 o
   5   2   4        392.49        388.19         9.79 o
   6   2   4         50.12         39.06         6.48 o
  -6   3   4         27.55         44.60        11.21 o
  -5   3   4        189.27        186.71        11.42 o
  -4   3   4         82.71         83.94         7.04 o
  -3   3   4         22.92         21.33         2.74 o
  -2   3   4        819.50        842.07        14.64 o
  -1   3   4        789.87        801.35        13.03 o
   0   3   4          2.47          2.77         0.94 o
   1   3   4        804.31        821.43        12.97 o
   2   3   4        829.29        859.33        12.52 o
   3   3   4         19.99         20.28         2.62 o
   4   3   4         86.76         85.86         5.29 o
   5   3   4        189.10        188.88         7.31 o
   6   3   4         28.13         31.59         7.13 o
  -6   4   4         27.49         27.77         7.29 o
  -5   4   4        193.71        196.37        14.58 o
  -4   4   4         88.38         86.84         7.26 o
  -3   4   4         61.15         62.09         4.09 o
  -2   4   4       1114.84       1210.69        19.98 o
  -1   4   4       3068.41       3311.21        44.06 o
   0   4   4         86.30         74.67         3.14 o
   1   4   4       3071.55       3315.40        44.07 o
   2   4   4       1104.26       1127.53        33.11 o
   3   4   4         65.08         65.73         7.10 o
   4   4   4         91.27         95.17         5.53 o
   5   4   4        196.46        215.96        14.49 o
   6   4   4         26.69         11.37         6.92 o
  -6   5   4         41.23         54.17        12.27 o
  -5   5   4         40.02         52.00         8.34 o
  -4   5   4        431.37        415.85        14.27 o
  -3   5   4          0.73         -1.19         1.68 o
  -2   5   4       1973.16       2009.48        34.43 o
  -1   5   4        833.25        844.70        18.93 o
   0   5   4         33.03         36.53         2.79 o
   1   5   4        836.13        848.63        14.34 o
   2   5   4       1980.44       2000.03        29.14 o
   3   5   4          0.64          0.45         2.08 o
   4   5   4        434.90        442.39        23.03 o
   5   5   4         40.66         41.24         6.69 o
   6   5   4         42.50         32.50        15.40 o
  -6   6   4          5.16          4.07         5.25 o
  -5   6   4         45.00         48.75         8.42 o
  -4   6   4        457.04        420.65        18.67 o
  -3   6   4          5.02          4.25         2.96 o
  -2   6   4         92.92        101.42         5.78 o
   0   6   4       2499.42       2583.91        39.19 o
   1   6   4        223.86        231.46         7.56 o
   2   6   4         97.36        108.41         5.65 o
   3   6   4          5.96          1.04         3.63 o
   4   6   4        460.63        471.39        24.96 o
   5   6   4         48.19         40.77         8.30 o
   6   6   4          5.68          5.24         7.08 o
  -6   7   4         10.94         11.17         6.25 o
  -5   7   4         36.40         34.92         7.55 o
  -4   7   4        359.37        394.69        30.27 o
  -3   7   4        712.85        664.43        23.15 o
  -2   7   4        147.83        145.71        10.50 o
  -1   7   4        125.92        131.90        14.22 o
   0   7   4        143.42        135.55         5.46 o
   1   7   4        116.52        124.20         5.69 o
   2   7   4        148.22        139.08         9.51 o
   3   7   4        724.41        718.05        12.79 o
   4   7   4        361.21        388.51        18.80 o
   5   7   4         38.03         21.42         7.76 o
   6   7   4         11.95         16.88         7.79 o
  -6   8   4          4.10          4.70         6.23 o
  -5   8   4          9.68          7.78         5.47 o
  -4   8   4        571.87        536.33        22.15 o
  -3   8   4         75.69         76.08         9.25 o
  -2   8   4        300.30        257.04        26.08 o
  -1   8   4          6.11          5.54         1.94 o
   0   8   4       1054.81        992.39        17.44 o
   1   8   4          5.78          4.42         2.18 o
   2   8   4        307.50        268.71        15.34 o
   3   8   4         78.26         88.42         6.27 o
   4   8   4        574.76        533.97        22.54 o
   5   8   4          9.79          8.15        10.68 o
   6   8   4          4.70         -1.33         6.10 o
  -5   9   4         11.63         13.74         6.46 o
  -4   9   4         19.04         29.28         7.32 o
  -3   9   4        829.71        813.43        27.45 o
  -2   9   4         58.51         44.25         8.85 o
  -1   9   4        148.21        152.22         6.85 o
   0   9   4          1.97         -0.04         1.44 o
   1   9   4        139.22        119.45         8.39 o
   2   9   4         57.56         49.82         6.40 o
   3   9   4        836.69        828.47        35.46 o
   4   9   4         18.86         12.92         6.96 o
   5   9   4         11.54          3.20        13.45 o
  -5  10   4         15.20          3.80         7.26 o
  -4  10   4        303.45        291.91        19.93 o
  -3  10   4         85.49         74.44         9.63 o
  -2  10   4         53.52         49.44        10.27 o
  -1  10   4        134.69        131.71         7.06 o
   0  10   4       1586.75       1577.51        33.67 o
   1  10   4        132.00        126.71         8.96 o
   2  10   4         59.38         47.75         7.85 o
   3  10   4         87.23         75.33         6.75 o
   4  10   4        302.21        310.94        18.90 o
   5  10   4         15.53          7.29         6.78 o
  -5  11   4         25.17         30.07         8.64 o
  -4  11   4         40.44         43.51         8.98 o
  -3  11   4        157.34        174.50        14.78 o
  -2  11   4          7.48          0.35         5.43 o
  -1  11   4       1252.40       1227.97        22.52 o
   0  11   4        189.76        180.86        15.75 o
   1  11   4       1255.64       1240.48        30.69 o
   2  11   4          8.06          3.65         4.08 o
   3  11   4        156.37        146.53        22.66 o
   4  11   4         39.63         54.35         9.57 o
   5  11   4         24.92         12.31         7.67 o
  -5  12   4         24.47         15.16        16.40 o
  -4  12   4         69.24         80.90        18.29 o
  -3  12   4         24.80         34.15         7.75 o
  -2  12   4        112.79        131.69        16.28 o
  -1  12   4        122.73        119.54        14.75 o
   0  12   4        272.93        261.52         9.19 o
   1  12   4        120.74        109.03        10.97 o
   2  12   4        111.39        102.80        10.44 o
   3  12   4         24.81         20.09        10.38 o
   4  12   4         69.75         96.27        13.69 o
   5  12   4         24.56         14.78         8.09 o
  -4  13   4          8.95         17.70        10.97 o
  -3  13   4         37.40         39.53         8.70 o
  -2  13   4         86.81         82.48        14.28 o
  -1  13   4         89.33         75.88        12.74 o
   0  13   4          6.02          2.89         6.43 o
   1  13   4         90.16         69.50         7.68 o
   2  13   4         85.64         70.75         9.21 o
   3  13   4         38.27         49.40         8.97 o
   4  13   4          8.36          5.62         7.33 o
  -4  14   4         32.79         33.77         9.38 o
  -3  14   4         51.64         50.09         9.54 o
  -2  14   4         25.96         19.71         8.97 o
  -1  14   4         54.44         35.05        10.03 o
   0  14   4          8.27         13.33         7.55 o
   1  14   4         53.85         39.01         6.47 o
   2  14   4         26.20         28.61         7.05 o
   3  14   4         50.13         31.84         7.98 o
   4  14   4         32.77         41.00        10.49 o
  -3  15   4         20.32         21.23         7.96 o
  -2  15   4          9.94         11.09         8.73 o
  -1  15   4         44.00         52.04        11.68 o
   0  15   4         91.42        127.44        15.93 o
   1  15   4         44.06         43.96         7.09 o
   2  15   4          9.87         24.43         9.79 o
   3  15   4         19.93         38.82        12.51 o
  -2  16   4          3.29          8.53         8.73 o
  -1  16   4         18.96         35.99        10.74 o
   0  16   4          3.75          6.96         7.20 o
   2  16   4          3.31         20.18         8.85 o
  -1  17   4         16.36         28.32        10.62 o
   1   0   5       1510.97       1573.81        22.20 o
   2   0   5          4.16          3.24         1.38 o
   3   0   5         70.51         79.08         3.86 o
   4   0   5        750.54        781.23        11.88 o
   5   0   5        194.02        160.16         9.84 o
   6   0   5         34.38         30.99        17.35 o
  -6   1   5         45.77         38.56        20.00 o
  -5   1   5        173.94        167.53        10.47 o
  -4   1   5         98.98         88.18        10.21 o
  -3   1   5        457.10        489.21         9.71 o
  -2   1   5        157.02        166.69         4.98 o
  -1   1   5       2601.46       2683.12        31.97 o
   0   1   5       8354.03       8483.09       105.97 o
   1   1   5       2602.55       2664.66        35.65 o
   2   1   5        151.81        151.38         4.29 o
   3   1   5        462.61        510.81         9.50 o
   4   1   5        101.73        116.21         6.05 o
   5   1   5        172.60        166.19        10.13 o
   6   1   5         46.01         46.74         8.71 o
  -6   2   5         46.98         56.53         9.69 o
  -5   2   5         81.98         77.00         8.14 o
  -4   2   5        505.52        509.14        18.14 o
  -3   2   5         56.92         63.19         5.30 o
  -2   2   5        374.34        392.88        10.28 o
  -1   2   5       1977.77       2084.12        28.68 o
   0   2   5       4589.66       4646.26        59.83 o
   1   2   5       1996.69       2063.58        29.82 o
   2   2   5        380.02        392.47         7.39 o
   3   2   5         54.58         51.16         3.84 o
   4   2   5        500.66        492.42        12.14 o
   5   2   5         84.54         81.08         6.19 o
   6   2   5         49.17         49.35         8.68 o
  -6   3   5          4.43          9.04         5.41 o
  -5   3   5        473.94        503.10        16.60 o
  -4   3   5        272.51        270.21        17.96 o
  -3   3   5        560.99        554.94        14.46 o
  -2   3   5       1318.19       1306.05        24.08 o
  -1   3   5        870.97        935.20        14.99 o
   0   3   5       5622.86       5667.46        64.65 o
   1   3   5        851.58        915.87        13.14 o
   2   3   5       1311.62       1300.37        19.93 o
   3   3   5        563.15        546.63        11.58 o
   4   3   5        275.29        279.06        11.19 o
   5   3   5        467.56        481.58        15.52 o
   6   3   5          4.46          1.10         9.79 o
  -6   4   5          7.71         14.61         6.24 o
  -5   4   5         13.60         10.76         6.48 o
  -4   4   5         94.46         85.43         7.48 o
  -3   4   5       1123.71       1110.94        23.30 o
  -2   4   5        547.62        646.94        14.41 o
  -1   4   5       1102.60       1074.47        24.88 o
   0   4   5       1327.95       1276.47        21.25 o
   1   4   5       1103.86       1039.38        16.56 o
   2   4   5        533.19        609.79        11.33 o
   3   4   5       1123.69       1105.55        18.78 o
   4   4   5         94.85         88.90        10.58 o
   5   4   5         13.65         15.54         5.88 o
   6   4   5          8.22          2.12         9.15 o
  -6   5   5         11.55         31.07         7.59 o
  -5   5   5         98.25         95.02        10.65 o
  -4   5   5        595.55        577.14        17.12 o
  -3   5   5        348.71        346.98        11.38 o
  -2   5   5        160.61        169.03         7.08 o
  -1   5   5        682.20        761.94        29.38 o
   0   5   5        225.66        207.58         7.12 o
   1   5   5        663.28        697.08        12.74 o
   2   5   5        175.17        188.99         5.73 o
   3   5   5        349.76        325.63        10.83 o
   4   5   5        593.91        561.13        18.63 o
   5   5   5         95.02         77.86        10.67 o
   6   5   5         12.62         16.64         7.64 o
  -6   6   5         13.91         19.31        12.33 o
  -5   6   5        100.79        109.17        11.66 o
  -4   6   5        208.72        194.34        10.98 o
  -3   6   5        231.20        241.03        10.39 o
  -2   6   5         65.98         51.09         4.22 o
  -1   6   5       1505.64       1461.94        30.82 o
   0   6   5        323.64        343.85         8.49 o
   1   6   5       1516.40       1502.16        22.98 o
   2   6   5         68.78         63.44         6.14 o
   3   6   5        229.67        229.40        10.46 o
   4   6   5        206.06        202.03         9.85 o
   5   6   5        104.63         86.58        14.04 o
   6   6   5         13.53         30.69         8.97 o
  -6   7   5          2.91         12.51         8.08 o
  -5   7   5         59.41         55.00         9.00 o
  -4   7   5        201.72        229.02        16.19 o
  -3   7   5        373.63        369.57        12.30 o
  -2   7   5         40.16         31.62         3.46 o
  -1   7   5        238.37        244.74        16.87 o
   0   7   5        402.88        419.55         8.41 o
   1   7   5        246.50        248.38         7.11 o
   2   7   5         38.95         32.64         3.92 o
   3   7   5        375.24        379.44         8.04 o
   4   7   5        204.26        206.44        15.32 o
   5   7   5         59.59         56.26         9.78 o
   6   7   5          3.42         -8.38         5.59 o
  -6   8   5         22.82         22.47         8.13 o
  -5   8   5          6.40          4.92         6.25 o
  -4   8   5         16.56         19.35         6.34 o
  -3   8   5         17.62          9.78         8.14 o
  -2   8   5        270.11        279.95        13.63 o
  -1   8   5        299.23        297.43         9.04 o
   0   8   5        884.53        890.85        19.63 o
   1   8   5        300.45        306.46        11.55 o
   2   8   5        275.90        312.77        10.35 o
   3   8   5         16.18         13.15         7.19 o
   4   8   5         15.20         13.79         5.85 o
   5   8   5          7.04          9.70         6.55 o
   6   8   5         22.43         23.68         9.27 o
  -5   9   5         55.12         65.95        10.38 o
  -4   9   5         22.94         22.14         6.90 o
  -3   9   5        218.02        226.27        15.98 o
  -2   9   5        284.09        260.50        13.67 o
  -1   9   5         56.05         54.47         6.79 o
   0   9   5        413.13        401.58        11.21 o
   1   9   5         56.42         55.94         7.91 o
   2   9   5        284.12        294.78        11.29 o
   3   9   5        220.10        228.21        10.12 o
   4   9   5         22.56         21.37         6.87 o
   5   9   5         56.67         40.10         9.01 o
  -5  10   5         25.29         25.03         8.14 o
  -4  10   5         84.16         86.36        11.50 o
  -3  10   5          3.45          7.46         4.87 o
  -2  10   5         74.34         79.58        10.92 o
  -1  10   5         25.69         21.83         7.08 o
   0  10   5        164.41        170.68         5.70 o
   1  10   5         24.90         25.60         4.71 o
   2  10   5         75.98         88.88         7.02 o
   3  10   5          3.69         -2.51         6.02 o
   4  10   5         84.36         96.57        11.81 o
   5  10   5         24.32         35.43         9.46 o
  -5  11   5          3.51          7.37         6.51 o
  -4  11   5         36.55         30.19        14.99 o
  -3  11   5         21.91         31.91         7.43 o
  -2  11   5         43.03         29.31         7.49 o
  -1  11   5        286.45        272.59         8.14 o
   0  11   5         78.52         66.01        10.62 o
   1  11   5        289.69        275.38        22.18 o
   2  11   5         40.88         34.52         6.27 o
   3  11   5         22.24          7.56        14.22 o
   4  11   5         35.04         34.67         8.68 o
   5  11   5          3.77         15.47         8.31 o
  -4  12   5         55.54         60.12        10.55 o
  -3  12   5         42.75         67.76        14.34 o
  -2  12   5         31.12         28.81         6.85 o
  -1  12   5        169.11        191.87        18.64 o
   0  12   5         13.66         11.74         3.71 o
   1  12   5        161.80        160.54        10.87 o
   2  12   5         32.15         27.26         5.96 o
   3  12   5         44.03         42.01         8.01 o
   4  12   5         54.59         55.66        10.24 o
  -4  13   5         34.53         25.09         8.66 o
  -3  13   5         63.43         70.75        10.62 o
  -2  13   5        238.64        223.60        16.98 o
  -1  13   5         22.05         24.43         8.85 o
   0  13   5        314.66        348.04        14.16 o
   1  13   5         21.44         18.44         4.96 o
   2  13   5        236.77        267.91        14.44 o
   3  13   5         63.26         61.01         9.66 o
   4  13   5         32.65         33.83        22.95 o
  -4  14   5          7.58         26.70         8.74 o
  -3  14   5         74.36         73.98        11.17 o
  -2  14   5         39.35         48.90         9.16 o
  -1  14   5         98.12         82.01        13.81 o
   0  14   5        168.71        137.12        16.17 o
   1  14   5         97.83        111.75        14.28 o
   2  14   5         37.89         40.88        10.25 o
   3  14   5         74.77         94.25        12.57 o
   4  14   5          8.23          8.24         8.13 o
  -3  15   5         81.18        100.16        21.00 o
  -2  15   5         81.85         97.54        12.39 o
  -1  15   5         66.14         68.90         9.78 o
   0  15   5        240.10        288.52        21.12 o
   1  15   5         66.22         66.67        12.15 o
   2  15   5         83.49         98.89        15.46 o
   3  15   5         79.20         93.69        16.76 o
  -2  16   5         16.44         16.22        13.10 o
  -1  16   5        112.33         91.33        11.76 o
   0  16   5         37.34         36.82        10.50 o
   1  16   5        109.55        128.27        19.94 o
   2  16   5         15.95         25.61        10.15 o
  -1  17   5         28.28         40.41         8.88 o
   0  17   5          3.98         19.82        10.74 o
   1  17   5         29.40         57.94        15.34 o
   0   0   6        409.37        410.41        16.34 o
   1   0   6          1.93          4.78         1.30 o
   2   0   6        166.22        187.30         6.88 o
   3   0   6        228.91        203.54         5.99 o
   4   0   6         39.11         39.96         2.85 o
   5   0   6          5.50          7.99         3.98 o
   6   0   6         38.32         58.02        19.82 o
  -6   1   6         69.77         74.13        10.80 o
  -5   1   6         77.59         77.08         7.56 o
  -4   1   6        115.93        130.18        11.19 o
  -3   1   6         98.36        100.87         4.06 o
  -2   1   6        580.20        612.27        10.92 o
  -1   1   6        752.57        715.01        11.00 o
   0   1   6       2012.26       2057.00        32.80 o
   1   1   6        760.66        749.19        12.34 o
   2   1   6        549.17        574.84        10.83 o
   3   1   6        101.48        112.74         4.58 o
   4   1   6        115.20        121.85         6.97 o
   5   1   6         77.02         78.64         7.15 o
   6   1   6         69.87         61.60        12.74 o
  -6   2   6         88.92         67.85        11.68 o
  -5   2   6        198.42        201.13        11.80 o
  -4   2   6        123.65        118.31         8.66 o
  -3   2   6        514.78        504.69        15.24 o
  -2   2   6         23.94         25.37         2.24 o
  -1   2   6        358.38        400.59         7.64 o
   0   2   6        683.12        694.63        14.94 o
   1   2   6        376.18        411.75         9.80 o
   2   2   6         24.07         28.14         2.05 o
   3   2   6        523.01        522.34        18.60 o
   4   2   6        120.46        117.49         6.59 o
   5   2   6        204.37        197.49         8.72 o
   6   2   6         89.62         75.25        10.17 o
  -6   3   6         77.56         84.17        10.23 o
  -5   3   6        173.73        184.62        11.61 o
  -4   3   6         13.04         16.04         4.03 o
  -3   3   6         36.66         40.62         4.57 o
  -2   3   6        688.26        640.16        16.02 o
  -1   3   6        484.67        543.60        14.66 o
   0   3   6       2055.83       2167.91        30.14 o
   1   3   6        478.51        537.15        11.57 o
   2   3   6        694.07        660.69        10.14 o
   3   3   6         34.18         39.62         3.54 o
   4   3   6         11.28          6.23         2.75 o
   5   3   6        174.20        186.93         7.26 o
   6   3   6         76.64         77.92        11.48 o
  -6   4   6         32.98         31.77         7.74 o
  -5   4   6         28.41         23.92         5.48 o
  -4   4   6         98.49        121.79         8.64 o
  -3   4   6         75.30         74.52         6.09 o
  -2   4   6         49.58         54.22         4.42 o
  -1   4   6         88.98         87.20        10.15 o
   0   4   6       1746.16       1670.45        28.10 o
   1   4   6         88.07        102.00         3.39 o
   2   4   6         51.53         54.74         2.42 o
   3   4   6         73.55         67.86         4.26 o
   4   4   6         97.59         98.50         5.91 o
   5   4   6         27.05         35.73         4.68 o
   6   4   6         33.86         42.84         9.05 o
  -6   5   6         15.11         22.03         6.90 o
  -5   5   6         19.40         11.64         7.41 o
  -4   5   6         74.71         63.81        11.20 o
  -3   5   6         64.79         73.86         6.12 o
  -2   5   6        108.49        107.80         6.04 o
  -1   5   6       1064.06       1111.23        39.88 o
   0   5   6       2329.87       2437.07        38.32 o
   1   5   6       1066.56       1109.90        19.52 o
   2   5   6        107.58        119.88         6.30 o
   3   5   6         68.15         71.56         5.93 o
   4   5   6         76.32         75.96         6.76 o
   5   5   6         20.24         30.75         7.97 o
   6   5   6         14.66         11.47         7.13 o
  -6   6   6          6.73         17.41         6.90 o
  -5   6   6         70.99         69.13         9.74 o
  -4   6   6         77.18         90.58        14.73 o
  -3   6   6        251.37        219.27         9.66 o
  -2   6   6        145.28        131.08         6.53 o
  -1   6   6        493.18        470.00        23.36 o
   0   6   6        263.02        258.45         7.21 o
   1   6   6        494.51        455.38        11.44 o
   2   6   6        150.23        150.66         5.54 o
   3   6   6        255.38        236.54         9.52 o
   4   6   6         75.41         85.98         7.20 o
   5   6   6         73.41         73.93        10.85 o
   6   6   6          7.53         -0.11         6.63 o
  -6   7   6         14.42         30.90         8.15 o
  -5   7   6          3.63          1.22         4.50 o
  -4   7   6        391.59        348.71        17.36 o
  -3   7   6        201.56        193.16         9.91 o
  -2   7   6        126.05        122.55        10.92 o
  -1   7   6         92.08         92.01         4.77 o
   0   7   6       1268.98       1244.99        22.28 o
   1   7   6         92.66         87.61        15.48 o
   2   7   6        129.22        121.99         6.65 o
   3   7   6        200.92        203.55         7.32 o
   4   7   6        390.90        364.22        18.16 o
   5   7   6          4.16         10.08         6.58 o
   6   7   6         14.31         10.48         9.09 o
  -6   8   6         32.12         45.76         9.64 o
  -5   8   6          8.19         11.71         6.18 o
  -4   8   6         40.65         41.13         8.00 o
  -3   8   6       1337.58       1210.20        35.30 o
  -2   8   6        110.39        115.29         5.97 o
  -1   8   6        402.51        414.90        23.72 o
   0   8   6        783.72        804.80        13.77 o
   1   8   6        408.90        413.79        15.59 o
   2   8   6        107.79        125.18        10.65 o
   3   8   6       1342.14       1295.69        25.62 o
   4   8   6         38.82         53.80         8.57 o
   5   8   6          7.41          4.11         6.21 o
   6   8   6         32.51         36.22         9.81 o
  -5   9   6          1.28          2.83         5.69 o
  -4   9   6        453.70        420.17        20.48 o
  -3   9   6        290.99        256.78        15.84 o
  -2   9   6        162.23        158.40        12.49 o
  -1   9   6        216.53        234.71        18.17 o
   0   9   6       2871.30       2850.79        39.74 o
   1   9   6        210.62        211.52        11.08 o
   2   9   6        169.61        196.22        12.40 o
   3   9   6        289.86        309.61        10.90 o
   4   9   6        459.82        463.85        21.15 o
   5   9   6          1.52          2.03         5.95 o
  -5  10   6         11.60         10.53        13.04 o
  -4  10   6         15.12         10.54         6.30 o
  -3  10   6        544.20        560.46        22.83 o
  -2  10   6         24.38         28.25         6.27 o
  -1  10   6        674.22        675.31        15.03 o
   0  10   6         39.82         35.32         3.00 o
   1  10   6        674.78        660.35        16.75 o
   2  10   6         25.76         36.97         6.46 o
   3  10   6        539.60        544.53        21.59 o
   4  10   6         14.34          6.67         6.01 o
   5  10   6         11.50         17.10         8.73 o
  -5  11   6          1.79         11.16         6.29 o
  -4  11   6        225.29        224.79        32.04 o
  -3  11   6          6.27         10.16         5.26 o
  -2  11   6         53.53         47.18         8.03 o
  -1  11   6         60.69         75.00        11.74 o
   0  11   6       2165.29       2187.09        38.65 o
   1  11   6         59.77         68.13         6.20 o
   2  11   6         49.04         54.95         7.61 o
   3  11   6          6.89          1.67         5.02 o
   4  11   6        228.78        207.31        17.02 o
   5  11   6          1.72          4.72        11.09 o
  -4  12   6         19.56         25.87        13.92 o
  -3  12   6         69.05         71.92        11.92 o
  -2  12   6        111.32         83.03        12.15 o
  -1  12   6        414.05        418.80        13.04 o
   0  12   6          0.91          2.28         2.89 o
   1  12   6        424.73        428.63        14.11 o
   2  12   6        109.93         99.07         7.99 o
   3  12   6         68.92         72.65         9.77 o
   4  12   6         19.95         22.91         8.76 o
  -4  13   6         25.84         35.03         8.80 o
  -3  13   6          3.74         -7.02         4.76 o
  -2  13   6         67.39         81.22        10.72 o
  -1  13   6         55.80         49.50         8.21 o
   0  13   6         53.50         43.31         7.76 o
   1  13   6         54.93         60.41         6.68 o
   2  13   6         67.81         76.74         7.74 o
   3  13   6          3.96         -4.08         5.41 o
   4  13   6         25.12         21.23         8.08 o
  -3  14   6         54.87         56.29        10.19 o
  -2  14   6         15.35         12.70         6.57 o
  -1  14   6          2.11          3.92         5.09 o
   0  14   6         25.60         19.14         6.72 o
   1  14   6          1.95          6.97         7.14 o
   2  14   6         15.93         18.67         5.79 o
   3  14   6         54.57         53.61         9.72 o
  -3  15   6          8.59         14.15         7.12 o
  -2  15   6          1.37          1.71         5.67 o
  -1  15   6         41.51         50.82        14.10 o
   0  15   6         10.66          2.07         5.59 o
   1  15   6         41.09         30.60         7.47 o
   2  15   6          1.28          6.73         7.79 o
   3  15   6          8.52         12.98         9.56 o
  -2  16   6         28.83         30.88         8.30 o
  -1  16   6          1.41          6.25         8.85 o
   0  16   6          5.49         11.34         6.13 o
   1  16   6          1.54          7.32         8.97 o
   0  17   6         11.14         19.92         7.12 o
   1   0   7        610.14        658.55        13.35 o
   2   0   7        203.59        211.80         5.87 o
   3   0   7         17.29         13.63         3.19 o
   4   0   7          0.10         -1.69         2.57 o
   5   0   7        282.77        277.67        12.46 o
   6   0   7          2.05          3.95         9.50 o
  -6   1   7         42.09         40.49         9.10 o
  -5   1   7        184.16        175.73        11.00 o
  -4   1   7        179.12        158.88         9.41 o
  -3   1   7         24.39         26.88         2.58 o
  -2   1   7        409.17        407.05         9.03 o
  -1   1   7        151.41        140.11         5.88 o
   0   1   7       2242.81       2248.16        31.56 o
   1   1   7        154.03        160.81         5.51 o
   2   1   7        411.22        414.39         7.53 o
   3   1   7         23.41         28.49         2.87 o
   4   1   7        178.04        173.09         8.40 o
   5   1   7        187.04        205.62        10.57 o
   6   1   7         41.84         36.49         8.34 o
  -6   2   7          9.93         13.07         5.46 o
  -5   2   7        251.12        249.06        11.82 o
  -4   2   7         79.44         93.99         7.51 o
  -3   2   7        267.80        272.51         9.86 o
  -2   2   7        211.24        215.86         6.28 o
  -1   2   7       2757.59       2808.54        44.20 o
   0   2   7       8996.13       9055.83       132.10 o
   1   2   7       2756.67       2754.23        43.76 o
   2   2   7        220.12        222.63         5.61 o
   3   2   7        264.88        272.35         8.00 o
   4   2   7         79.97         96.65         6.09 o
   5   2   7        249.07        248.51         9.61 o
   6   2   7         10.00         27.26        13.57 o
  -6   3   7         22.00         25.17         6.36 o
  -5   3   7          4.05          1.80         5.64 o
  -4   3   7        449.80        433.44        14.14 o
  -3   3   7        512.43        515.45        14.22 o
  -2   3   7       1292.61       1334.75        20.76 o
  -1   3   7       3532.29       3586.06        68.52 o
   0   3   7         19.81         16.98         2.38 o
   1   3   7       3553.89       3579.15        67.81 o
   2   3   7       1284.74       1331.83        18.14 o
   3   3   7        509.99        513.74        11.46 o
   4   3   7        445.24        411.20        11.15 o
   5   3   7          3.10          2.66         4.26 o
   6   3   7         21.33         46.14        15.58 o
  -6   4   7         24.77         34.84         7.08 o
  -5   4   7        166.48        138.93        11.00 o
  -4   4   7        640.14        607.68        17.73 o
  -3   4   7        254.96        249.80         9.69 o
  -2   4   7       1667.01       1702.20        30.69 o
  -1   4   7       1137.18       1201.95        47.20 o
   0   4   7       1268.59       1305.79        23.30 o
   1   4   7       1122.14       1160.20        17.75 o
   2   4   7       1686.98       1703.83        22.26 o
   3   4   7        247.93        262.23         7.59 o
   4   4   7        648.17        642.41        17.65 o
   5   4   7        164.87        152.56        10.15 o
   6   4   7         25.91         12.18         7.31 o
  -6   5   7          6.81          2.28         5.72 o
  -5   5   7         27.81         20.89         5.49 o
  -4   5   7        220.58        215.20        11.28 o
  -3   5   7       1166.18       1107.89        24.14 o
  -2   5   7        600.58        612.17        16.57 o
  -1   5   7        397.11        397.20        21.24 o
   0   5   7        722.81        696.98        17.76 o
   1   5   7        415.37        437.39         8.38 o
   2   5   7        587.85        575.10        11.85 o
   3   5   7       1164.23       1136.32        19.10 o
   4   5   7        219.01        208.45         7.63 o
   5   5   7         27.32         21.40         6.99 o
   6   5   7          6.37         -2.09         5.38 o
  -6   6   7          4.36          9.44         8.02 o
  -5   6   7         29.47         22.02         6.94 o
  -4   6   7        291.23        296.22        12.57 o
  -3   6   7         70.14         78.77         6.38 o
  -2   6   7        230.48        219.58        23.08 o
  -1   6   7         32.52         23.60         6.84 o
   0   6   7       1228.96       1231.01        27.73 o
   1   6   7         32.44         28.01         3.38 o
   2   6   7        219.52        204.70         9.16 o
   3   6   7         67.55         69.74         6.21 o
   4   6   7        294.54        285.19        11.62 o
   5   6   7         29.47         17.49         7.28 o
   6   6   7          4.29          0.17         5.36 o
  -6   7   7          3.51          1.37         7.02 o
  -5   7   7          7.13          3.19         5.37 o
  -4   7   7         19.64         21.48         4.98 o
  -3   7   7         46.94         47.62         5.48 o
  -2   7   7        231.99        253.22         8.80 o
  -1   7   7        390.10        416.31        22.89 o
   0   7   7         25.18         31.26         3.19 o
   1   7   7        383.86        366.33        10.61 o
   2   7   7        233.29        259.33        16.81 o
   3   7   7         50.30         53.95         3.73 o
   4   7   7         19.51         24.17         6.71 o
   5   7   7          8.25          7.91         6.17 o
   6   7   7          3.50         10.90         7.78 o
  -5   8   7         15.13         22.11         7.31 o
  -4   8   7        150.66        125.21        12.85 o
  -3   8   7         87.96         82.90         9.83 o
  -2   8   7         12.16         10.76         4.22 o
  -1   8   7        117.83        133.55         9.32 o
   0   8   7        536.05        563.56        16.36 o
   1   8   7        120.11        118.00         6.96 o
   2   8   7         10.65          7.01         3.51 o
   3   8   7         85.10         89.54         6.15 o
   4   8   7        147.77        163.26        14.06 o
   5   8   7         15.45         18.38        12.86 o
  -5   9   7         25.72         29.00        11.86 o
  -4   9   7         20.03         20.22         6.94 o
  -3   9   7         92.23         83.02        10.22 o
  -2   9   7        132.63        109.74        10.59 o
  -1   9   7        114.13         91.81        14.16 o
   0   9   7        271.99        250.90         8.16 o
   1   9   7        113.31        104.82         6.97 o
   2   9   7        132.19        132.06         8.16 o
   3   9   7         93.91         84.29         9.63 o
   4   9   7         21.99         17.83         6.84 o
   5   9   7         24.89         24.99         9.20 o
  -5  10   7         35.40         50.25        10.08 o
  -4  10   7         58.94         57.40        15.58 o
  -3  10   7        110.85        117.41        16.52 o
  -2  10   7         52.01         44.66        12.39 o
  -1  10   7        530.93        455.25        28.20 o
   0  10   7        120.95        131.10         5.39 o
   1  10   7        527.28        521.33        14.43 o
   2  10   7         51.89         43.98         5.56 o
   3  10   7        113.57        113.45        12.39 o
   4  10   7         58.84         83.55        11.06 o
   5  10   7         34.87         27.83         8.95 o
  -5  11   7         37.77         15.80        10.38 o
  -4  11   7         14.65          8.92        12.10 o
  -3  11   7         19.90         24.95         6.77 o
  -2  11   7         10.09          5.50         4.68 o
  -1  11   7         48.50         54.57        10.27 o
   0  11   7          0.13         -3.73         2.49 o
   1  11   7         51.61         62.83        15.90 o
   2  11   7         10.56         10.48         3.96 o
   3  11   7         19.39         25.62         6.46 o
   4  11   7         14.72         15.09         7.25 o
   5  11   7         37.75         29.87         9.40 o
  -4  12   7         45.68         46.70         9.64 o
  -3  12   7         13.18         25.72         7.29 o
  -2  12   7         65.04         60.04         9.51 o
  -1  12   7         40.67         29.67         7.21 o
   0  12   7        313.94        339.86        12.04 o
   1  12   7         41.52         38.48         5.35 o
   2  12   7         63.25         67.72         7.20 o
   3  12   7         13.55         19.61        11.03 o
   4  12   7         43.62         50.78         9.68 o
  -4  13   7          1.22          2.82         6.38 o
  -3  13   7        116.69        131.72        27.08 o
  -2  13   7          5.71          8.10         5.51 o
  -1  13   7        283.98        273.21        17.01 o
   0  13   7        106.67        110.56         9.65 o
   1  13   7        280.98        289.18        11.77 o
   2  13   7          5.21         10.69         4.40 o
   3  13   7        116.51        132.62        13.24 o
   4  13   7          1.43          4.21         6.55 o
  -3  14   7         14.41         12.94         9.68 o
  -2  14   7        107.54        107.53        15.93 o
  -1  14   7        109.22        117.15        12.63 o
   0  14   7        162.56        149.92        13.47 o
   1  14   7        109.36        133.76        11.76 o
   2  14   7        107.66        120.09         9.54 o
   3  14   7         13.82          5.85         6.96 o
  -3  15   7         74.58         69.30        11.30 o
  -2  15   7         29.94         29.37         7.80 o
  -1  15   7         98.60        104.21        12.25 o
   0  15   7          7.15         13.38         6.58 o
   1  15   7         97.91        111.51        18.29 o
   2  15   7         29.00         48.26        11.68 o
   3  15   7         73.63         79.30        16.17 o
  -2  16   7         64.52         78.23        11.88 o
  -1  16   7         33.92         41.58         9.34 o
   0  16   7         85.92         72.77        10.85 o
   1  16   7         35.07         24.92         7.48 o
   0   0   8       9529.36       9299.53       235.30 o
   1   0   8        171.99        209.06         6.73 o
   2   0   8         15.19          2.70         3.17 o
   3   0   8        173.96        163.39         8.31 o
   4   0   8        106.83         99.47         7.54 o
   5   0   8          0.01         -0.05         3.30 o
   6   0   8         66.73         76.12        10.52 o
  -6   1   8         33.05         47.14        10.27 o
  -5   1   8         50.38         49.32        10.09 o
  -4   1   8        242.15        234.99        10.11 o
  -3   1   8        223.16        216.46         6.98 o
  -2   1   8        151.51        149.02         5.95 o
  -1   1   8        750.03        763.99        15.34 o
   0   1   8        751.48        789.40        19.73 o
   1   1   8        714.78        707.35        14.95 o
   2   1   8        156.40        149.48         4.33 o
   3   1   8        228.16        208.96         8.97 o
   4   1   8        238.11        222.42         9.61 o
   5   1   8         51.75         64.49         6.82 o
   6   1   8         32.21         33.86        17.11 o
  -6   2   8         19.03         25.30         7.19 o
  -5   2   8         37.92         45.36         6.46 o
  -4   2   8        125.26        105.51         8.03 o
  -3   2   8        118.17        127.45         5.01 o
  -2   2   8         44.58         53.94         4.04 o
  -1   2   8        626.49        680.55        22.76 o
   0   2   8          4.42          0.29         2.13 o
   1   2   8        612.76        679.49        17.64 o
   2   2   8         45.96         58.55         3.36 o
   3   2   8        122.19        128.61         6.61 o
   4   2   8        124.78        119.85        10.92 o
   5   2   8         38.45         44.76         5.65 o
   6   2   8         18.90          7.91        12.27 o
  -6   3   8         16.37         17.06         5.80 o
  -5   3   8         37.51         24.72         5.45 o
  -4   3   8        524.32        524.59        16.13 o
  -3   3   8        183.67        186.78         8.71 o
  -2   3   8        968.99       1051.19        20.20 o
  -1   3   8        291.66        310.06         8.98 o
   0   3   8         50.55         49.90         3.89 o
   1   3   8        278.38        292.74        10.53 o
   2   3   8        961.33       1056.02        16.84 o
   3   3   8        178.78        181.99         6.63 o
   4   3   8        523.49        533.40        13.13 o
   5   3   8         38.58         32.38         4.79 o
   6   3   8         16.33          2.95        11.45 o
  -6   4   8         16.94          5.71         8.33 o
  -5   4   8         56.59         68.59        10.10 o
  -4   4   8        141.41        139.80         9.44 o
  -3   4   8          3.28          5.44         2.99 o
  -2   4   8        541.27        537.94        16.64 o
  -1   4   8        564.66        579.05        16.99 o
   0   4   8        919.55        952.15        18.60 o
   1   4   8        559.05        571.24        16.37 o
   2   4   8        549.63        548.54         9.40 o
   3   4   8          2.89          3.23         2.59 o
   4   4   8        137.55        134.77         7.04 o
   5   4   8         56.20         63.53         7.01 o
   6   4   8         17.54         11.80        13.22 o
  -6   5   8          3.89          1.06         8.68 o
  -5   5   8         16.48         15.43         6.22 o
  -4   5   8         29.02         35.17         5.51 o
  -3   5   8         94.07         95.89         7.03 o
  -2   5   8        303.09        320.49        10.04 o
  -1   5   8        260.09        277.90        17.58 o
   0   5   8       1097.57       1168.89        22.21 o
   1   5   8        258.33        278.10         8.45 o
   2   5   8        299.67        313.45         8.29 o
   3   5   8         94.62        102.53         4.68 o
   4   5   8         28.28         29.30         8.14 o
   5   5   8         15.77         19.53         4.58 o
   6   5   8          3.64          2.60         6.33 o
  -6   6   8          6.22         18.32         6.91 o
  -5   6   8         63.69         82.82        14.26 o
  -4   6   8         47.34         44.04         6.04 o
  -3   6   8          9.29          4.92         3.48 o
  -2   6   8         22.77         18.64         3.26 o
  -1   6   8       1209.88       1227.46        45.19 o
   0   6   8         32.26         27.43         4.04 o
   1   6   8       1212.65       1219.26        19.05 o
   2   6   8         23.96         18.81         2.86 o
   3   6   8         10.54          6.08         4.66 o
   4   6   8         48.15         45.88         8.42 o
   5   6   8         62.12         59.62        10.17 o
   6   6   8          6.14         -0.57        12.69 o
  -6   7   8          2.70          1.78         5.94 o
  -5   7   8         60.97         86.86        11.43 o
  -4   7   8         82.06         77.07         7.63 o
  -3   7   8        410.08        392.74        26.26 o
  -2   7   8         90.02         85.09         5.73 o
  -1   7   8        630.96        619.75        29.85 o
   0   7   8        340.72        329.02        11.62 o
   1   7   8        641.33        634.96        15.04 o
   2   7   8         90.82         84.79         7.92 o
   3   7   8        412.34        405.30        15.43 o
   4   7   8         78.58         81.26         7.53 o
   5   7   8         60.64         55.51         9.58 o
   6   7   8          2.28          7.37         9.15 o
  -5   8   8          7.32         17.73         6.85 o
  -4   8   8        308.01        303.67        17.16 o
  -3   8   8        359.89        355.82        12.38 o
  -2   8   8        224.79        211.04        14.17 o
  -1   8   8        175.37        196.59        19.35 o
   0   8   8        467.60        472.19        17.81 o
   1   8   8        174.01        176.45         8.09 o
   2   8   8        223.26        205.10         8.67 o
   3   8   8        354.04        358.18        16.81 o
   4   8   8        309.61        320.11        19.18 o
   5   8   8          7.88         10.78         6.82 o
  -5   9   8         78.61         90.84        12.47 o
  -4   9   8         82.24        101.37        12.31 o
  -3   9   8        248.47        218.89        15.91 o
  -2   9   8        167.03        176.17         7.27 o
  -1   9   8       1112.66       1063.88        50.80 o
   0   9   8        367.26        375.51        10.54 o
   1   9   8       1111.15       1108.78        23.14 o
   2   9   8        162.00        169.06         8.89 o
   3   9   8        248.57        226.82        26.67 o
   4   9   8         83.86        100.92        11.55 o
   5   9   8         79.49         82.43        13.10 o
  -5  10   8          5.64         14.25         6.59 o
  -4  10   8         99.39        112.47        13.06 o
  -3  10   8         87.88         73.25        10.05 o
  -2  10   8        650.57        576.82        22.93 o
  -1  10   8        152.79        144.67        18.17 o
   0  10   8        469.88        455.95        15.69 o
   1  10   8        151.46        161.54         8.97 o
   2  10   8        648.83        686.02        19.74 o
   3  10   8         86.33         88.25        10.01 o
   4  10   8        102.07         93.88        11.71 o
   5  10   8          5.18          0.68         6.65 o
  -5  11   8         44.82         63.04        11.44 o
  -4  11   8         12.25         24.05         7.51 o
  -3  11   8         60.40         60.63         9.72 o
  -2  11   8         46.44         45.14        11.09 o
  -1  11   8        157.03        146.79        19.12 o
   0  11   8        293.62        317.50        10.63 o
   1  11   8        164.09        174.15         9.61 o
   2  11   8         45.99         42.52         5.74 o
   3  11   8         59.35         68.12         9.11 o
   4  11   8         12.76         15.04         6.83 o
   5  11   8         45.78         38.04        10.21 o
  -4  12   8          9.92          1.59         5.88 o
  -3  12   8         13.96         19.17         7.21 o
  -2  12   8        114.62        129.57        12.95 o
  -1  12   8         63.86         74.57        12.39 o
   0  12   8        136.17        126.93         7.72 o
   1  12   8         64.07         59.71         6.18 o
   2  12   8        113.63        121.27         8.97 o
   3  12   8         14.37         10.43         5.80 o
   4  12   8         10.51         10.55         8.73 o
  -4  13   8         83.94         86.72        12.97 o
  -3  13   8         22.27         19.38         9.74 o
  -2  13   8         24.77         28.64         7.60 o
  -1  13   8         16.36         14.44         8.85 o
   0  13   8         15.68          8.14         4.60 o
   1  13   8         15.81         16.36         4.31 o
   2  13   8         25.40         27.63         5.08 o
   3  13   8         21.60         22.36         6.96 o
   4  13   8         84.33         99.39        13.21 o
  -3  14   8          5.74         19.01         7.34 o
  -2  14   8         27.86          4.11         5.53 o
  -1  14   8          2.25         10.42         5.94 o
   0  14   8          2.94          4.48         8.26 o
   1  14   8          2.37         12.15         8.73 o
   2  14   8         28.01         38.17         7.28 o
   3  14   8          6.23         16.37        10.80 o
  -2  15   8          8.16          6.45        11.27 o
  -1  15   8          6.46          9.97         6.18 o
   0  15   8          0.01         -1.35         5.72 o
   1  15   8          6.41          9.32         8.73 o
  -1  16   8         31.66         34.24         8.63 o
   0  16   8        114.72        147.92        18.70 o
   1  16   8         32.55         34.10        12.86 o
   1   0   9         28.60         27.14         3.94 o
   2   0   9        422.22        406.60         9.10 o
   3   0   9        168.19        175.17         8.04 o
   4   0   9        235.50        232.80        10.26 o
   5   0   9         15.07         16.86         5.20 o
   6   0   9         73.19         99.75        11.85 o
  -6   1   9          0.18         -0.91         4.24 o
  -5   1   9        231.35        212.44        14.34 o
  -4   1   9         12.44         13.61         3.99 o
  -3   1   9        246.99        246.25         7.35 o
  -2   1   9         62.11         60.15         4.57 o
  -1   1   9         57.25         58.96         4.45 o
   0   1   9        420.08        400.98        12.97 o
   1   1   9         56.08         61.82         5.55 o
   2   1   9         59.05         59.40         4.46 o
   3   1   9        245.35        261.91         9.29 o
   4   1   9         12.66          7.50         4.94 o
   5   1   9        229.99        235.81        17.32 o
   6   1   9          0.26         -6.84         8.97 o
  -6   2   9         84.61        122.79        10.42 o
  -5   2   9          6.09         -0.37         4.14 o
  -4   2   9        314.77        320.35        15.99 o
  -3   2   9        132.69        115.69         5.18 o
  -2   2   9        307.87        307.62         9.05 o
  -1   2   9       1591.08       1628.83        43.24 o
   0   2   9          3.65         -0.69         1.95 o
   1   2   9       1586.51       1597.17        40.24 o
   2   2   9        312.73        316.42        14.20 o
   3   2   9        133.19        121.78         6.67 o
   4   2   9        313.01        284.90        10.79 o
   5   2   9          6.04         12.24         3.77 o
   6   2   9         82.74         68.21        16.99 o
  -6   3   9         14.98         15.45         8.79 o
  -5   3   9          9.45          8.17         4.28 o
  -4   3   9        248.80        218.21        14.21 o
  -3   3   9        172.02        174.96         6.47 o
  -2   3   9        235.60        243.51         7.99 o
  -1   3   9       1051.43       1169.22        28.44 o
   0   3   9        919.73        919.76        23.45 o
   1   3   9       1050.47       1149.03        27.15 o
   2   3   9        249.38        257.22         6.56 o
   3   3   9        167.78        168.50         7.27 o
   4   3   9        248.76        227.53        15.10 o
   5   3   9         10.41         12.07         4.85 o
   6   3   9         15.45         15.81        12.27 o
  -6   4   9         29.86         34.54         7.08 o
  -5   4   9         64.79         66.79         9.68 o
  -4   4   9        293.44        271.85        13.08 o
  -3   4   9        656.07        645.41        16.96 o
  -2   4   9        262.96        273.59         8.67 o
  -1   4   9        937.60        946.02        36.93 o
   0   4   9        971.95       1018.58        20.03 o
   1   4   9        939.45        966.05        30.21 o
   2   4   9        259.94        270.02         6.63 o
   3   4   9        672.33        637.86        16.11 o
   4   4   9        292.10        286.43        13.17 o
   5   4   9         63.91         62.25         8.70 o
   6   4   9         29.27         20.77        12.27 o
  -6   5   9         38.01         36.49         7.54 o
  -5   5   9         24.11         14.55         5.18 o
  -4   5   9        130.94        142.84         9.78 o
  -3   5   9        303.77        333.18        22.18 o
  -2   5   9        985.72       1005.73        26.02 o
  -1   5   9        489.03        515.67        25.61 o
   0   5   9       2448.76       2392.21        40.15 o
   1   5   9        496.85        533.76        17.60 o
   2   5   9        980.11       1024.26        20.23 o
   3   5   9        299.37        298.58         6.34 o
   4   5   9        133.94        136.57         9.52 o
   5   5   9         24.72         24.56         5.16 o
   6   5   9         37.90         57.11        17.23 o
  -6   6   9         15.66         21.15         7.48 o
  -5   6   9         62.52         66.37         8.05 o
  -4   6   9         19.62         12.89         4.29 o
  -3   6   9        713.64        718.00        36.87 o
  -2   6   9         18.12         20.18         8.79 o
  -1   6   9        100.62        101.95        12.98 o
   0   6   9          0.90          6.63         2.75 o
   1   6   9         90.02         91.99         4.65 o
   2   6   9         19.49         23.73         3.03 o
   3   6   9        711.16        686.39        13.84 o
   4   6   9         19.56         17.54         4.44 o
   5   6   9         61.17         74.33        16.52 o
   6   6   9         15.09          6.29        13.63 o
  -5   7   9          2.67         -0.79         4.73 o
  -4   7   9        102.82         92.08         8.32 o
  -3   7   9         65.75         44.83         5.52 o
  -2   7   9        399.65        398.78        11.78 o
  -1   7   9        289.64        292.76        19.82 o
   0   7   9        155.39        167.47         8.84 o
   1   7   9        295.12        287.58         6.89 o
   2   7   9        397.01        386.46        10.34 o
   3   7   9         62.84         56.44         6.34 o
   4   7   9         99.36         89.67         9.62 o
   5   7   9          3.14         -4.17         4.91 o
  -5   8   9         32.54         26.67        12.04 o
  -4   8   9        314.40        304.36        20.15 o
  -3   8   9         35.24         27.40         4.64 o
  -2   8   9        111.30         99.05         6.39 o
  -1   8   9        565.49        535.49        28.79 o
   0   8   9         42.58         47.08         9.68 o
   1   8   9        559.85        512.75        13.79 o
   2   8   9        108.68         95.63         6.89 o
   3   8   9         33.67         29.07         6.71 o
   4   8   9        317.59        336.17        18.19 o
   5   8   9         31.69         30.83         8.39 o
  -5   9   9         18.38         18.92         7.26 o
  -4   9   9        104.92        102.55        27.38 o
  -3   9   9         16.92         15.70         5.80 o
  -2   9   9          6.81          3.06         3.09 o
  -1   9   9        498.74        461.15        28.08 o
   0   9   9        138.98        114.46        14.99 o
   1   9   9        499.98        504.77        14.15 o
   2   9   9          7.18          7.88         3.31 o
   3   9   9         17.73         21.58         6.06 o
   4   9   9        103.65         80.17        14.04 o
   5   9   9         17.47         19.97         7.79 o
  -5  10   9         20.16         23.13         7.49 o
  -4  10   9         46.77         45.09         9.01 o
  -3  10   9         57.55         69.74        10.09 o
  -2  10   9         70.45         84.60        13.16 o
  -1  10   9        297.66        329.58        23.84 o
   0  10   9        452.85        450.41        27.14 o
   1  10   9        299.32        319.53        11.42 o
   2  10   9         68.45         66.15         6.44 o
   3  10   9         56.71         55.48         8.67 o
   4  10   9         47.21         50.34         9.35 o
   5  10   9         20.56         16.96         8.30 o
  -4  11   9         52.18         37.75         8.93 o
  -3  11   9          1.68          4.77         5.06 o
  -2  11   9          9.35          0.23         4.71 o
  -1  11   9        191.60        185.85        21.59 o
   0  11   9        599.21        633.52        21.29 o
   1  11   9        190.17        204.20        10.13 o
   2  11   9          9.97         11.31         4.01 o
   3  11   9          2.07          1.80         4.79 o
   4  11   9         52.60         49.24        17.64 o
  -4  12   9         14.47         17.44         7.38 o
  -3  12   9        102.66         87.17        11.64 o
  -2  12   9         18.47         21.56         6.97 o
  -1  12   9         99.26         94.37        11.05 o
   0  12   9         52.26         47.20         9.20 o
   1  12   9         99.68        107.47         9.17 o
   2  12   9         18.17         19.26         4.56 o
   3  12   9        101.35         99.69        11.38 o
   4  12   9         14.69         23.76         8.05 o
  -4  13   9         63.19         90.70        13.14 o
  -3  13   9          4.07          9.19        10.27 o
  -2  13   9         27.96         18.69         6.80 o
  -1  13   9         33.04         37.26        13.16 o
   0  13   9        127.77        125.45        10.97 o
   1  13   9         32.93         35.21         5.51 o
   2  13   9         29.24         41.26         6.00 o
   3  13   9          3.78          6.76         5.87 o
   4  13   9         64.23         71.47        11.82 o
  -3  14   9         61.84         54.11        10.14 o
  -2  14   9         15.10         19.39         7.20 o
  -1  14   9        253.33        270.32        19.12 o
   0  14   9         60.71         79.06        16.40 o
   1  14   9        251.17        268.57        26.79 o
   2  14   9         14.48         21.85        15.58 o
   3  14   9         63.56         61.98        12.21 o
  -2  15   9         87.99         93.02        12.65 o
  -1  15   9          3.55         -4.85         5.47 o
   0  15   9         63.30         64.23        10.40 o
   1  15   9          3.33          5.90         8.26 o
  -1  16   9         60.75         76.16        13.92 o
   0  16   9          0.38         -0.60         6.29 o
   1  16   9         64.14        100.18        18.88 o
   0   0  10       1130.76       1057.42        36.58 o
   1   0  10       1000.69       1001.69        24.80 o
   2   0  10         63.62         59.52         4.67 o
   3   0  10        242.08        246.70         9.37 o
   4   0  10          0.04         -1.33         2.80 o
   5   0  10         22.64         28.70         5.08 o
   6   0  10          0.01          4.58         6.09 o
  -6   1  10         22.69         24.49         5.51 o
  -5   1  10          9.96          8.33         4.01 o
  -4   1  10        461.25        468.24        15.00 o
  -3   1  10          8.95          9.91         2.66 o
  -2   1  10          6.82          5.36         1.81 o
  -1   1  10        237.40        265.23        16.11 o
   0   1  10       2320.71       2246.91        78.41 o
   1   1  10        229.38        245.16        19.82 o
   2   1  10          9.83         13.88         2.56 o
   3   1  10          7.70          7.94         2.93 o
   4   1  10        460.69        463.09        20.68 o
   5   1  10          9.14         10.66         4.02 o
   6   1  10         22.48         25.72        13.33 o
  -6   2  10          9.78          4.71         5.24 o
  -5   2  10         14.73          9.32         4.33 o
  -4   2  10         67.35         64.84         6.74 o
  -3   2  10        879.51        853.28        16.06 o
  -2   2  10        130.71        137.57        11.51 o
  -1   2  10        673.20        667.44        19.53 o
   0   2  10        721.27        753.96        20.61 o
   1   2  10        693.37        705.51        19.16 o
   2   2  10        137.10        136.71         6.47 o
   3   2  10        860.64        828.63        18.96 o
   4   2  10         66.97         67.34         7.36 o
   5   2  10         13.45         16.24         4.28 o
   6   2  10          8.94         25.37        12.98 o
  -6   3  10          5.27          0.17         5.77 o
  -5   3  10         96.28         92.35         8.76 o
  -4   3  10        687.73        670.10        26.47 o
  -3   3  10         60.87         64.67         4.34 o
  -2   3  10         27.67         29.00         3.48 o
  -1   3  10        194.85        193.54         9.64 o
   0   3  10        806.02        837.03        22.61 o
   1   3  10        196.96        187.88         9.74 o
   2   3  10         24.69         24.99         5.11 o
   3   3  10         64.39         59.02         6.12 o
   4   3  10        686.30        622.38        19.16 o
   5   3  10         94.31         79.00         9.61 o
   6   3  10          5.96         12.86        12.04 o
  -6   4  10          7.34          8.50         8.04 o
  -5   4  10         47.06         48.78        10.91 o
  -4   4  10         87.06         87.43         7.92 o
  -3   4  10        137.28        125.92         8.27 o
  -2   4  10        292.05        318.68        11.91 o
  -1   4  10         31.10         35.16         7.91 o
   0   4  10        593.29        576.65        18.15 o
   1   4  10         33.00         44.24         6.08 o
   2   4  10        287.27        275.90         7.18 o
   3   4  10        137.34        130.22         8.02 o
   4   4  10         87.53        104.35         7.16 o
   5   4  10         47.15         47.23         7.93 o
   6   4  10          6.45          3.66        11.09 o
  -6   5  10          2.63          3.63         8.24 o
  -5   5  10         56.20         83.80        14.38 o
  -4   5  10        158.26        151.23        10.23 o
  -3   5  10        297.68        286.55        11.11 o
  -2   5  10         20.57         26.72         9.44 o
  -1   5  10        142.20        154.35        16.17 o
   0   5  10         47.99         52.83         6.30 o
   1   5  10        142.03        145.07         5.99 o
   2   5  10         20.95         26.28         3.77 o
   3   5  10        291.14        274.68         6.77 o
   4   5  10        155.61        150.01        10.21 o
   5   5  10         54.56         64.32        17.70 o
   6   5  10          2.97          3.07        10.86 o
  -6   6  10         10.00         -4.66         7.49 o
  -5   6  10         80.09         90.25        13.08 o
  -4   6  10        151.22        159.11        14.20 o
  -3   6  10        222.48        220.75        10.72 o
  -2   6  10        204.84        225.73        25.61 o
  -1   6  10         18.62         33.63         8.38 o
   0   6  10         65.58         81.07        11.45 o
   1   6  10         17.17         22.97         3.65 o
   2   6  10        203.17        192.60         8.85 o
   3   6  10        218.34        215.22         7.22 o
   4   6  10        146.55        134.11         9.87 o
   5   6  10         79.23         68.95        10.88 o
   6   6  10          9.18          4.01        12.74 o
  -5   7  10         39.77         36.44         8.32 o
  -4   7  10         80.45         85.45        10.06 o
  -3   7  10        212.24        203.26        10.33 o
  -2   7  10        166.79        177.91         9.81 o
  -1   7  10        357.35        366.99        23.36 o
   0   7  10          1.23         -1.42         3.89 o
   1   7  10        356.60        365.33        10.86 o
   2   7  10        166.01        168.45         7.40 o
   3   7  10        205.44        210.49        10.95 o
   4   7  10         81.07         66.66         7.37 o
   5   7  10         38.76         46.49        14.93 o
  -5   8  10         70.73         55.55        10.38 o
  -4   8  10         32.81         13.01         6.22 o
  -3   8  10         72.69         72.23         6.76 o
  -2   8  10        101.77         83.33         6.18 o
  -1   8  10        341.71        323.68        22.54 o
   0   8  10          7.97          3.07         5.07 o
   1   8  10        332.98        340.85        18.54 o
   2   8  10         99.93         90.30         9.03 o
   3   8  10         77.25         98.76         8.62 o
   4   8  10         31.70         43.24         6.30 o
   5   8  10         70.38         74.51        11.72 o
  -5   9  10         56.18         91.78        12.56 o
  -4   9  10         91.71         84.20        15.69 o
  -3   9  10          8.00          9.39         5.33 o
  -2   9  10        276.73        285.02        10.02 o
  -1   9  10        161.44        159.30        19.00 o
   0   9  10        158.00        192.58        19.35 o
   1   9  10        160.37        178.07         8.94 o
   2   9  10        279.07        277.30        10.91 o
   3   9  10          7.28          9.22         5.02 o
   4   9  10         88.77         89.73        11.44 o
   5   9  10         55.65         72.42        17.70 o
  -5  10  10         25.63         51.54        10.39 o
  -4  10  10         29.15         35.22         8.53 o
  -3  10  10         38.83         35.67         7.74 o
  -2  10  10        587.37        574.51        41.42 o
  -1  10  10        247.53        258.43        24.54 o
   0  10  10          1.54         -0.12         5.55 o
   1  10  10        248.93        256.73        10.30 o
   2  10  10        581.12        579.39        16.70 o
   3  10  10         41.37         38.65         9.68 o
   4  10  10         29.67         37.64         8.38 o
   5  10  10         26.22         42.06         9.93 o
  -4  11  10          3.94          2.94         5.36 o
  -3  11  10         35.18         42.46         8.84 o
  -2  11  10        179.40        206.16        24.78 o
  -1  11  10        212.96        205.09        23.48 o
   0  11  10          6.81          4.17         4.39 o
   1  11  10        210.51        225.72        12.12 o
   2  11  10        180.30        178.54        10.57 o
   3  11  10         35.09         28.65         7.24 o
   4  11  10          3.23          7.13         6.38 o
  -4  12  10         33.10         27.79         8.59 o
  -3  12  10         49.39         54.34        18.59 o
  -2  12  10        214.57        200.22        16.25 o
  -1  12  10         54.25         54.16        13.57 o
   0  12  10        216.97        199.31        12.89 o
   1  12  10         54.11         57.66         8.69 o
   2  12  10        216.37        222.80        15.52 o
   3  12  10         47.60         54.19         8.91 o
   4  12  10         32.83         44.47        12.74 o
  -3  13  10         47.87         50.25         9.64 o
  -2  13  10          3.65          4.62         6.08 o
  -1  13  10         50.71         52.05        12.39 o
   0  13  10         15.43         22.65         9.26 o
   1  13  10         51.83         46.91        11.98 o
   2  13  10          3.78          1.73         4.48 o
   3  13  10         48.28         47.44         9.05 o
  -3  14  10          4.56          2.66         6.32 o
  -2  14  10          5.07         13.05         6.58 o
  -1  14  10          1.28         -3.40         5.58 o
   0  14  10          0.63         -1.89         8.61 o
   1  14  10          1.31         14.87         9.79 o
   2  14  10          5.17         18.42         6.15 o
   3  14  10          4.91          4.63         6.13 o
  -2  15  10          0.93          3.93         5.67 o
  -1  15  10         40.66         41.10         9.12 o
   0  15  10         40.87         56.76        16.05 o
   1  15  10         41.56         45.90        13.57 o
  -1  16  10         28.14         15.23         7.53 o
   0  16  10         78.03         82.04        11.71 o
   1  16  10         27.99         29.38        12.51 o
   1   0  11        962.43       1019.57        25.85 o
   2   0  11          4.93          4.21         2.49 o
   3   0  11        358.87        405.32        20.64 o
   4   0  11         18.40         23.24         4.52 o
   5   0  11         78.05         77.08        11.08 o
   6   0  11          0.62          1.43         7.85 o
  -6   1  11         83.51        105.38         9.92 o
  -5   1  11         25.58         28.71         5.42 o
  -4   1  11        183.78        195.43        11.15 o
  -3   1  11         59.43         63.47         4.66 o
  -2   1  11         80.51         88.02         5.94 o
  -1   1  11        159.60        156.94        24.25 o
   0   1  11       1732.26       1710.81        38.38 o
   1   1  11        161.53        166.32         8.67 o
   2   1  11         80.52         86.73         5.80 o
   3   1  11         58.44         57.48         5.47 o
   4   1  11        181.03        173.22         9.46 o
   5   1  11         24.65         16.95         4.70 o
   6   1  11         83.53         72.10        16.99 o
  -6   2  11          1.06          2.21         5.97 o
  -5   2  11         11.79         19.03         5.01 o
  -4   2  11        106.18         95.27         9.36 o
  -3   2  11        212.00        218.76         7.52 o
  -2   2  11        357.40        346.10        13.46 o
  -1   2  11        226.96        225.86        20.12 o
   0   2  11        769.19        833.35        22.78 o
   1   2  11        224.75        213.80         9.88 o
   2   2  11        360.58        325.40        10.09 o
   3   2  11        213.51        222.57         9.19 o
   4   2  11        106.90        105.89         7.76 o
   5   2  11         10.51          8.25         5.68 o
   6   2  11          0.84          0.83         9.79 o
  -6   3  11         16.05         14.70         5.68 o
  -5   3  11         29.73         34.60         6.11 o
  -4   3  11         26.03         21.58         4.97 o
  -3   3  11        263.08        247.91        10.32 o
  -2   3  11        203.16        191.55        10.37 o
  -1   3  11        442.81        455.60        15.81 o
   0   3  11       1574.88       1736.90        45.14 o
   1   3  11        448.60        428.75        14.73 o
   2   3  11        200.27        188.65         7.50 o
   3   3  11        273.71        271.70        11.05 o
   4   3  11         27.36         24.72         6.67 o
   5   3  11         30.04         31.13         7.43 o
   6   3  11         16.07         27.85        14.04 o
  -6   4  11         35.63         37.53         7.31 o
  -5   4  11         24.22         14.91         5.04 o
  -4   4  11        181.34        188.42        16.26 o
  -3   4  11        280.69        297.82        11.35 o
  -2   4  11        111.75        116.47         8.85 o
  -1   4  11         57.70         57.03         6.85 o
   0   4  11       1168.67       1131.84        29.25 o
   1   4  11         56.95         50.20         5.92 o
   2   4  11        121.45        132.38         6.94 o
   3   4  11        282.20        267.21         7.35 o
   4   4  11        176.93        190.28        13.98 o
   5   4  11         24.11         16.72         7.49 o
   6   4  11         34.65         32.69        14.99 o
  -6   5  11          3.00          5.15         6.16 o
  -5   5  11         62.08         81.05         8.71 o
  -4   5  11          9.64         12.23         4.41 o
  -3   5  11        610.41        543.37        16.19 o
  -2   5  11          7.44          6.92         3.40 o
  -1   5  11        388.77        381.97        22.66 o
   0   5  11         62.13         63.77         6.90 o
   1   5  11        382.24        382.06        10.32 o
   2   5  11          6.97          5.84         1.81 o
   3   5  11        621.51        587.03        11.40 o
   4   5  11          9.82         12.51         5.21 o
   5   5  11         61.95         71.81         9.76 o
   6   5  11          2.96        -11.33        10.38 o
  -5   6  11         42.29         40.39         6.95 o
  -4   6  11        203.86        222.87        18.28 o
  -3   6  11        299.89        268.17        11.43 o
  -2   6  11        427.30        409.48        16.87 o
  -1   6  11        390.27        398.85        23.72 o
   0   6  11        678.50        680.17        28.14 o
   1   6  11        394.53        378.96        10.43 o
   2   6  11        436.70        409.53        12.41 o
   3   6  11        295.96        284.15        14.53 o
   4   6  11        202.03        220.52        14.31 o
   5   6  11         43.11         48.18         8.53 o
  -5   7  11         40.37         30.39         8.04 o
  -4   7  11         40.31         57.33         7.85 o
  -3   7  11        599.14        599.77        21.17 o
  -2   7  11         11.77         19.33         6.49 o
  -1   7  11        394.14        354.48        23.60 o
   0   7  11          4.02         11.45         6.14 o
   1   7  11        392.27        384.52        10.48 o
   2   7  11         12.42         10.48         3.35 o
   3   7  11        594.93        578.77        17.54 o
   4   7  11         40.15         40.69         6.40 o
   5   7  11         38.50         29.85        13.33 o
  -5   8  11         51.67         42.43        17.88 o
  -4   8  11         34.31         21.90         7.17 o
  -3   8  11          0.15          0.07         3.16 o
  -2   8  11        151.24        126.40         8.68 o
  -1   8  11        413.99        430.47        26.20 o
   0   8  11        345.98        337.60        22.07 o
   1   8  11        416.38        371.53        15.00 o
   2   8  11        149.23        158.68        11.15 o
   3   8  11          0.04         -2.82         2.92 o
   4   8  11         33.98         30.37         5.92 o
   5   8  11         52.50         56.04        10.85 o
  -5   9  11         32.62         29.26         8.36 o
  -4   9  11        151.68        133.21        20.36 o
  -3   9  11         33.68         30.64         7.17 o
  -2   9  11         90.46         77.72         9.66 o
  -1   9  11         64.69         44.49        11.21 o
   0   9  11        711.11        715.09        35.05 o
   1   9  11         63.63         60.06         9.97 o
   2   9  11         88.18         77.73         6.92 o
   3   9  11         32.91         32.26         7.09 o
   4   9  11        152.43        162.64        14.85 o
   5   9  11         32.20         29.16         9.07 o
  -4  10  11         47.32         57.00        16.46 o
  -3  10  11         35.60         29.93         7.34 o
  -2  10  11         23.77         28.24         6.88 o
  -1  10  11         18.71         13.22         8.14 o
   0  10  11         18.11          9.09         7.67 o
   1  10  11         18.95         21.54         5.58 o
   2  10  11         24.27         29.10         5.12 o
   3  10  11         33.71         27.08        10.15 o
   4  10  11         46.96         53.77         9.79 o
  -4  11  11         37.44         44.10         9.63 o
  -3  11  11        113.07        102.75        12.57 o
  -2  11  11         58.44         46.44         8.56 o
  -1  11  11         62.64         64.19        13.69 o
   0  11  11          2.32          6.25         7.55 o
   1  11  11         60.87         68.86         8.79 o
   2  11  11         57.07         51.14         6.28 o
   3  11  11        112.50        125.41        12.64 o
   4  11  11         37.78         56.50        10.18 o
  -4  12  11         71.64         46.53         9.84 o
  -3  12  11          1.16          3.90         7.49 o
  -2  12  11          0.17          2.35        10.62 o
  -1  12  11         33.54         23.84        10.03 o
   0  12  11        403.99        391.49        42.36 o
   1  12  11         33.03         36.86         6.92 o
   2  12  11          0.04          2.08         3.60 o
   3  12  11          0.98         -1.25         4.99 o
   4  12  11         73.37         88.26        12.24 o
  -3  13  11         17.70          9.31         6.55 o
  -2  13  11          6.64          4.48         8.20 o
  -1  13  11         81.72         89.80        11.35 o
   0  13  11          9.33         13.86        11.86 o
   1  13  11         81.36        105.99        11.11 o
   2  13  11          6.59         20.84         6.42 o
   3  13  11         18.83         31.01         7.76 o
  -3  14  11          4.95          6.03         6.67 o
  -2  14  11         47.95         53.21         9.75 o
  -1  14  11          0.18         -7.88         5.25 o
   0  14  11        141.12        116.23        19.00 o
   1  14  11          0.16         -2.80         4.52 o
   2  14  11         49.10         46.26        12.74 o
   3  14  11          5.00         19.14        10.38 o
  -2  15  11          3.33          4.33         6.66 o
  -1  15  11         42.90         49.17        10.04 o
   0  15  11         58.67         45.43        14.75 o
   1  15  11         44.65         66.91        15.10 o
   0   0  12       1155.02       1132.59        40.59 o
   1   0  12        814.53        783.29        37.11 o
   2   0  12          0.73         -2.71         2.23 o
   3   0  12        372.77        365.09        12.23 o
   4   0  12        387.13        383.84        13.60 o
   5   0  12          0.79         -1.34         3.59 o
   6   0  12         27.05         37.19        15.81 o
  -6   1  12          9.68         14.98         5.42 o
  -5   1  12         20.07         16.73         5.43 o
  -4   1  12         91.96        102.76         8.26 o
  -3   1  12        500.32        470.55        14.30 o
  -2   1  12         65.93         65.04         6.65 o
  -1   1  12       1242.00       1208.50        30.06 o
   0   1  12       1910.88       2022.04        44.64 o
   1   1  12       1261.23       1193.15        29.71 o
   2   1  12         71.42         65.10         6.46 o
   3   1  12        492.05        476.19        13.90 o
   4   1  12         95.70        100.26        13.25 o
   5   1  12         20.08         12.99         4.33 o
   6   1  12          9.79          6.84        10.62 o
  -6   2  12         28.69         28.13         7.67 o
  -5   2  12        105.71         98.91         9.04 o
  -4   2  12        265.61        258.70        11.96 o
  -3   2  12        504.11        482.52        14.67 o
  -2   2  12        170.51        125.70        22.83 o
  -1   2  12          0.24         -0.97         2.29 o
   0   2  12       2464.10       2511.23        55.23 o
   1   2  12          0.06          4.22         2.69 o
   2   2  12        164.10        143.95        10.09 o
   3   2  12        511.03        484.27        25.86 o
   4   2  12        263.56        244.98        10.73 o
   5   2  12        102.57        101.64        16.70 o
   6   2  12         28.17         38.11        14.16 o
  -6   3  12          4.47         -0.06         4.52 o
  -5   3  12         39.74         43.08         6.69 o
  -4   3  12         78.35         78.65         7.72 o
  -3   3  12        541.74        544.93        15.70 o
  -2   3  12         89.30         79.53        12.98 o
  -1   3  12        144.38        139.52        10.25 o
   0   3  12          0.49          0.47         6.73 o
   1   3  12        150.94        140.95         8.74 o
   2   3  12         90.95         83.53         5.99 o
   3   3  12        538.42        492.96        15.38 o
   4   3  12         81.31         89.89         7.24 o
   5   3  12         38.62         50.72         8.67 o
   6   3  12          3.93        -10.38         9.44 o
  -6   4  12         13.07          6.94         9.57 o
  -5   4  12         35.36         31.09        10.28 o
  -4   4  12        264.47        277.08        15.82 o
  -3   4  12         11.14         14.40         4.00 o
  -2   4  12        175.34        199.90        19.82 o
  -1   4  12         44.59         41.22         6.04 o
   0   4  12         66.88         49.53         6.21 o
   1   4  12         43.05         42.22         5.64 o
   2   4  12        171.41        169.85         8.33 o
   3   4  12         11.81          7.77         2.27 o
   4   4  12        263.67        260.03        15.27 o
   5   4  12         34.75         28.03         7.05 o
   6   4  12         12.56         14.75        13.45 o
  -5   5  12         21.87         24.04         7.66 o
  -4   5  12        121.13        130.13         9.79 o
  -3   5  12        112.28        113.75         8.32 o
  -2   5  12        163.88        166.42        10.06 o
  -1   5  12         45.65         38.70         9.20 o
   0   5  12         21.00         29.75         6.37 o
   1   5  12         46.39         59.61         7.32 o
   2   5  12        162.93        166.64         8.78 o
   3   5  12        111.42        106.54         6.21 o
   4   5  12        122.05        127.64        11.89 o
   5   5  12         21.44         20.87        11.86 o
  -5   6  12          1.25          5.68         4.56 o
  -4   6  12         69.23         51.54         6.95 o
  -3   6  12        175.76        168.29         9.69 o
  -2   6  12        254.94        253.37        25.96 o
  -1   6  12         85.62         74.22        12.74 o
   0   6  12          3.30          7.97         3.86 o
   1   6  12         86.66        100.74         5.89 o
   2   6  12        251.95        261.88         7.14 o
   3   6  12        173.15        189.93        13.80 o
   4   6  12         69.24         64.08        17.23 o
   5   6  12          0.90          3.04         4.97 o
  -5   7  12         26.99         40.59         8.90 o
  -4   7  12         57.09         55.79         9.71 o
  -3   7  12         60.59         61.05         7.36 o
  -2   7  12         46.74         53.94        11.62 o
  -1   7  12        183.98        195.06        20.18 o
   0   7  12        239.59        241.20        18.05 o
   1   7  12        177.39        163.13        11.77 o
   2   7  12         48.07         43.70         7.99 o
   3   7  12         58.95         60.33         8.16 o
   4   7  12         55.92         44.74         8.10 o
   5   7  12         25.64         20.53        12.74 o
  -5   8  12         51.77         61.35        10.75 o
  -4   8  12         14.59         12.29         6.33 o
  -3   8  12          5.09          2.05         3.43 o
  -2   8  12         10.99         14.23         4.20 o
  -1   8  12         46.15         31.86         9.44 o
   0   8  12        181.37        181.13        18.76 o
   1   8  12         44.91         63.13        10.86 o
   2   8  12          9.41          7.92         5.62 o
   3   8  12          4.05         11.33         9.68 o
   4   8  12         13.75         21.52         6.51 o
   5   8  12         50.99         73.87        17.46 o
  -5   9  12          5.94         14.03         7.54 o
  -4   9  12         27.21         35.70         8.68 o
  -3   9  12        126.52        122.72        21.18 o
  -2   9  12        150.68        154.35        20.18 o
  -1   9  12         34.43         35.75        10.74 o
   0   9  12        124.48        128.86        16.52 o
   1   9  12         37.83         30.57         5.96 o
   2   9  12        147.31        151.58        11.49 o
   3   9  12        126.49        138.65        18.64 o
   4   9  12         25.21         25.96         8.01 o
   5   9  12          5.14         22.89        13.10 o
  -4  10  12         14.81         27.93         8.01 o
  -3  10  12         45.08         53.35         9.41 o
  -2  10  12         13.32         12.20         8.26 o
  -1  10  12        222.90        236.71        24.54 o
   0  10  12        152.37        169.10        19.71 o
   1  10  12        219.85        243.79        15.64 o
   2  10  12         15.61         27.73         6.10 o
   3  10  12         45.78         54.96         8.84 o
   4  10  12         14.64         26.93         7.96 o
  -4  11  12         25.40         23.21         7.93 o
  -3  11  12         35.17         40.03         8.64 o
  -2  11  12         85.88         83.94        10.88 o
  -1  11  12        228.75        240.49        25.61 o
   0  11  12        106.66        116.11        17.70 o
   1  11  12        226.88        250.82        15.05 o
   2  11  12         86.71         81.97        10.09 o
   3  11  12         34.41         34.34         7.63 o
   4  11  12         24.32         33.53         8.70 o
  -3  12  12         54.89         43.83         9.34 o
  -2  12  12          5.12          9.13         5.80 o
  -1  12  12         77.45         62.31        14.28 o
   0  12  12         87.82         78.85        10.09 o
   1  12  12         76.65         71.78         9.29 o
   2  12  12          4.71         -1.18         6.73 o
   3  12  12         55.50         58.48        12.21 o
  -3  13  12          6.22         -0.19         5.38 o
  -2  13  12          3.78         -1.64         5.16 o
  -1  13  12          4.73          5.78         8.61 o
   0  13  12        116.44        123.07        11.85 o
   1  13  12          4.19         10.93         5.63 o
   2  13  12          3.93          1.99         5.14 o
   3  13  12          6.70          4.13         5.84 o
  -2  14  12          5.16         13.13         6.67 o
  -1  14  12          7.65          9.49        15.87 o
   0  14  12         32.65         35.16        12.63 o
   1  14  12          7.85         10.78         5.90 o
   2  14  12          4.73         11.21         8.73 o
  -1  15  12         40.53         37.91        11.03 o
   0  15  12          9.09          2.01         9.09 o
   1  15  12         41.05         49.21        13.81 o
   1   0  13         28.92         33.98         5.21 o
   2   0  13         67.93         67.40         7.06 o
   3   0  13          6.05          3.81         3.06 o
   4   0  13        139.02        150.95        12.11 o
   5   0  13         12.69          7.99         4.27 o
   6   0  13         22.50         20.71         7.71 o
  -6   1  13          6.62          6.67         6.33 o
  -5   1  13         59.52         83.95        14.31 o
  -4   1  13         69.93         55.61         6.60 o
  -3   1  13         21.27         23.12         4.43 o
  -2   1  13         69.06         63.20         6.87 o
  -1   1  13        117.49        122.75        10.56 o
   0   1  13        861.84        849.95        26.49 o
   1   1  13        119.47        119.50         9.20 o
   2   1  13         66.16         70.45         8.97 o
   3   1  13         22.05         15.91         3.96 o
   4   1  13         71.47         70.99         6.92 o
   5   1  13         59.63         60.14         9.16 o
   6   1  13          6.39         -3.66         9.68 o
  -6   2  13          5.25          3.16         4.56 o
  -5   2  13         12.06         14.89         5.15 o
  -4   2  13         19.62         28.25         9.44 o
  -3   2  13         59.69         60.37         6.23 o
  -2   2  13          3.91          1.77         4.31 o
  -1   2  13         41.99         31.91         5.30 o
   0   2  13        229.27        230.83        11.35 o
   1   2  13         45.60         45.79         5.92 o
   2   2  13          4.01          5.68         3.42 o
   3   2  13         58.64         65.72         4.79 o
   4   2  13         18.07         17.48         4.33 o
   5   2  13         12.58         11.80         5.84 o
   6   2  13          5.89          1.89         9.91 o
  -5   3  13         46.95         53.59         9.76 o
  -4   3  13        132.32        127.25         9.53 o
  -3   3  13         18.84         22.67         5.40 o
  -2   3  13         99.83         74.58        12.74 o
  -1   3  13        115.53        102.78         9.15 o
   0   3  13       1016.46        970.85        26.95 o
   1   3  13        115.73        100.23         8.72 o
   2   3  13         95.59         89.72         7.16 o
   3   3  13         19.64         18.64         2.91 o
   4   3  13        134.54        121.20        11.96 o
   5   3  13         46.17         45.69         8.48 o
  -5   4  13         37.28         43.14         8.55 o
  -4   4  13         47.75         47.24         6.45 o
  -3   4  13        367.94        362.55        13.16 o
  -2   4  13          5.01         10.50         6.84 o
  -1   4  13        248.86        234.08        12.02 o
   0   4  13         27.00         31.12         5.42 o
   1   4  13        245.36        232.40        11.42 o
   2   4  13          4.92          4.16         2.48 o
   3   4  13        362.20        371.21         9.50 o
   4   4  13         48.08         55.58         8.62 o
   5   4  13         38.62         45.43         8.30 o
  -5   5  13          7.25         11.37         5.13 o
  -4   5  13        258.64        269.10        13.07 o
  -3   5  13         23.34         28.07         4.99 o
  -2   5  13        287.97        310.82        22.66 o
  -1   5  13          4.46          2.24         4.96 o
   0   5  13         27.96         27.22         5.26 o
   1   5  13          4.52          6.44         4.84 o
   2   5  13        296.96        276.04        11.68 o
   3   5  13         23.68         27.84         3.97 o
   4   5  13        257.99        243.85        15.68 o
   5   5  13          7.31         10.83         5.61 o
  -5   6  13         39.52         48.36        16.64 o
  -4   6  13         60.61         63.89         7.57 o
  -3   6  13        308.36        295.69        13.58 o
  -2   6  13         82.43         79.97         8.02 o
  -1   6  13        591.27        499.74        29.03 o
   0   6  13        131.93        127.80        11.09 o
   1   6  13        595.46        573.42        19.82 o
   2   6  13         82.76         83.27         6.66 o
   3   6  13        309.19        310.33        15.75 o
   4   6  13         60.20         52.65         8.58 o
   5   6  13         39.69         33.74         7.74 o
  -5   7  13         73.96         73.11        11.47 o
  -4   7  13        175.28        165.26        15.27 o
  -3   7  13         10.06          9.42         3.98 o
  -2   7  13        193.80        174.35        18.05 o
  -1   7  13        308.74        308.34        22.66 o
   0   7  13        435.29        354.60        22.77 o
   1   7  13        308.50        298.23        14.28 o
   2   7  13        187.18        185.77        11.00 o
   3   7  13         10.64          8.27         4.92 o
   4   7  13        176.53        175.13        15.02 o
   5   7  13         73.51         95.58        22.01 o
  -5   8  13          7.53          1.75         6.00 o
  -4   8  13          1.32         -0.41         5.24 o
  -3   8  13         66.71         69.59         9.95 o
  -2   8  13         55.79         61.60         7.15 o
  -1   8  13        152.04        138.30        18.29 o
   0   8  13         38.53         25.84         8.73 o
   1   8  13        147.28        151.04        16.76 o
   2   8  13         55.03         58.42         6.18 o
   3   8  13         66.48         53.03         8.05 o
   4   8  13          1.00          1.26         4.73 o
   5   8  13          7.43          0.00         9.79 o
  -4   9  13          1.08          4.66         8.79 o
  -3   9  13         93.89         76.57        10.63 o
  -2   9  13         37.18         27.49        10.50 o
  -1   9  13         27.62         28.67         9.44 o
   0   9  13         66.76         64.55        12.86 o
   1   9  13         26.58         19.98         5.38 o
   2   9  13         36.00         34.45         6.48 o
   3   9  13         93.33         87.79        15.58 o
   4   9  13          1.01          0.00         8.85 o
  -4  10  13         38.90         38.48         9.10 o
  -3  10  13         15.88         17.82         6.91 o
  -2  10  13         58.04         52.75        13.92 o
  -1  10  13         53.00         85.91        15.81 o
   0  10  13          0.01         -1.89         6.14 o
   1  10  13         52.72         49.97        14.04 o
   2  10  13         58.47         62.72         8.48 o
   3  10  13         16.10         11.09         9.09 o
   4  10  13         40.43         60.89        15.81 o
  -4  11  13         44.28         44.05        10.22 o
  -3  11  13          9.14         16.52         6.75 o
  -2  11  13         12.28          9.73         5.67 o
  -1  11  13         31.02         15.69        10.03 o
   0  11  13         76.19         88.86        15.69 o
   1  11  13         30.28         25.69         6.34 o
   2  11  13         11.92         15.46         8.97 o
   3  11  13          9.20         12.27         9.20 o
   4  11  13         44.96         80.95        17.70 o
  -3  12  13         21.19         13.90         6.82 o
  -2  12  13         14.15         17.27         7.09 o
  -1  12  13         90.78         81.66        16.28 o
   0  12  13         93.45         91.06        10.32 o
   1  12  13         92.28        117.53        11.68 o
   2  12  13         14.58         28.44         9.91 o
   3  12  13         21.90         31.86        11.92 o
  -3  13  13         14.02          8.43         6.58 o
  -2  13  13         45.83         46.12        15.22 o
  -1  13  13         25.03         27.14        12.15 o
   0  13  13        314.23        374.76        18.23 o
   1  13  13         25.05         31.18        15.93 o
   2  13  13         44.50         51.69        12.86 o
   3  13  13         13.82         17.46        10.86 o
  -2  14  13          5.78          3.63         6.03 o
  -1  14  13         33.89         34.93        20.77 o
   0  14  13          1.04         -9.09         7.91 o
   1  14  13         36.07         42.62         8.91 o
   2  14  13          5.73         12.63         8.38 o
   0  15  13         22.92         20.65        11.92 o
   0   0  14        897.73        863.07        35.52 o
   1   0  14       1014.96        991.01        34.04 o
   2   0  14        818.18        817.24        24.05 o
   3   0  14        104.54        113.81         8.41 o
   4   0  14         15.93         18.96         4.65 o
   5   0  14         24.50         43.17         6.42 o
  -5   1  14         24.11         22.55         5.95 o
  -4   1  14         12.84         14.05         5.59 o
  -3   1  14        316.37        304.97        11.71 o
  -2   1  14        714.69        694.80        22.07 o
  -1   1  14       1375.66       1290.55        33.29 o
   0   1  14        755.87        742.53        22.61 o
   1   1  14       1376.88       1327.12        74.81 o
   2   1  14        711.71        721.67        21.94 o
   3   1  14        323.16        307.66        13.37 o
   4   1  14         12.67         14.30         4.16 o
   5   1  14         23.21         44.92         8.22 o
  -5   2  14        151.55        143.86        15.86 o
  -4   2  14         47.40         46.31         6.26 o
  -3   2  14        177.15        193.28        10.20 o
  -2   2  14        382.58        360.07        15.35 o
  -1   2  14        277.64        295.29        22.66 o
   0   2  14        428.96        378.26        15.18 o
   1   2  14        273.06        267.16        12.48 o
   2   2  14        388.53        384.73        14.79 o
   3   2  14        179.18        186.86         7.54 o
   4   2  14         46.35         50.68         6.01 o
   5   2  14        152.06        132.68        13.47 o
  -5   3  14         25.41         28.26         5.88 o
  -4   3  14         20.03         17.49         5.39 o
  -3   3  14         26.42         23.66         5.33 o
  -2   3  14         74.54         46.85        11.09 o
  -1   3  14        128.98        116.63        10.11 o
   0   3  14        201.97        215.19        17.76 o
   1   3  14        127.89        103.36         9.17 o
   2   3  14         74.93         70.93         7.20 o
   3   3  14         28.48         29.65         3.49 o
   4   3  14         19.69         17.27         6.96 o
   5   3  14         25.53         25.45         7.08 o
  -5   4  14         43.20         38.55         6.94 o
  -4   4  14         48.27         41.65         6.23 o
  -3   4  14         51.19         44.83         5.96 o
  -2   4  14         53.04         43.19        10.62 o
  -1   4  14        115.31        115.12        10.05 o
   0   4  14        491.66        503.04        26.08 o
   1   4  14        115.50        105.66         9.28 o
   2   4  14         54.49         57.73         5.64 o
   3   4  14         50.74         65.09         4.59 o
   4   4  14         47.48         50.58         8.40 o
   5   4  14         42.30         43.16         8.47 o
  -5   5  14          2.44          2.74         4.82 o
  -4   5  14         60.88         52.02         6.92 o
  -3   5  14         73.48         72.37         7.13 o
  -2   5  14        149.69        157.53        19.23 o
  -1   5  14        244.40        229.08        13.55 o
   0   5  14        117.36        114.17        10.26 o
   1   5  14        246.35        232.43        26.02 o
   2   5  14        148.73        173.37        12.91 o
   3   5  14         75.23         66.97         8.88 o
   4   5  14         61.91         57.12         9.04 o
   5   5  14          2.80          6.64         8.97 o
  -5   6  14         19.54         27.33         7.94 o
  -4   6  14        142.17        120.52        11.92 o
  -3   6  14         16.41          7.53         3.97 o
  -2   6  14         52.10         44.25        11.92 o
  -1   6  14         75.33         93.34        14.40 o
   0   6  14         12.35         15.74         4.87 o
   1   6  14         74.15         96.08         9.45 o
   2   6  14         53.54         52.43         5.89 o
   3   6  14         16.38          9.36         4.90 o
   4   6  14        143.08        136.96        13.63 o
   5   6  14         19.00         24.18         7.31 o
  -5   7  14         29.19         33.81         8.97 o
  -4   7  14        202.91        198.06        16.96 o
  -3   7  14         88.47        104.88         8.55 o
  -2   7  14        163.47        151.06        10.96 o
  -1   7  14        111.60         93.69        15.34 o
   0   7  14         92.19        106.44        15.10 o
   1   7  14        116.49        108.83        10.44 o
   2   7  14        159.97        164.83         9.91 o
   3   7  14         89.17         90.01        20.59 o
   4   7  14        202.48        207.26        16.52 o
   5   7  14         29.35         46.01         9.13 o
  -4   8  14        132.05        128.90        14.18 o
  -3   8  14        243.97        223.50        22.66 o
  -2   8  14         30.37         31.57         5.66 o
  -1   8  14         50.88         35.52        11.21 o
   0   8  14        224.19        232.35        22.89 o
   1   8  14         50.06         48.14        10.15 o
   2   8  14         28.06         41.86         9.34 o
   3   8  14        242.82        250.95        17.27 o
   4   8  14        132.47        143.80        13.83 o
  -4   9  14         17.17         30.85         8.34 o
  -3   9  14        118.02        107.65        12.62 o
  -2   9  14          1.80          9.20         7.55 o
  -1   9  14         55.97         58.77        12.86 o
   0   9  14         49.21         59.59        12.86 o
   1   9  14         54.00         75.29        12.74 o
   2   9  14          1.26          1.59         6.55 o
   3   9  14        115.83        113.86        11.88 o
   4   9  14         17.38         20.34         7.22 o
  -4  10  14         18.66         14.73         7.50 o
  -3  10  14         43.15         52.29         9.44 o
  -2  10  14          8.47         12.04         9.44 o
  -1  10  14         60.05         85.79        16.17 o
   0  10  14        145.56        124.73        17.82 o
   1  10  14         61.36         60.66         8.43 o
   2  10  14          9.08          9.65         4.92 o
   3  10  14         41.68         53.69        13.22 o
   4  10  14         17.31         24.31        11.80 o
  -3  11  14         35.28         33.60         9.15 o
  -2  11  14         16.60         30.13         7.67 o
  -1  11  14        108.83         92.16        16.99 o
   0  11  14        167.85        175.59        21.59 o
   1  11  14        104.49        113.14        11.26 o
   2  11  14         16.54         13.33         8.02 o
   3  11  14         36.10         44.25        12.74 o
  -3  12  14          1.12         -6.10         4.59 o
  -2  12  14          3.67         -6.37         4.80 o
  -1  12  14         44.47         36.34        12.27 o
   0  12  14          0.01         -2.60         7.43 o
   1  12  14         44.16         50.43         8.39 o
   2  12  14          4.04          8.26         7.55 o
   3  12  14          1.46         -3.42         7.55 o
  -2  13  14         17.93          9.17         6.67 o
  -1  13  14         56.48         52.04        14.16 o
   0  13  14         28.34         28.43         7.23 o
   1  13  14         55.66         66.67         9.78 o
   2  13  14         16.92         14.51         9.56 o
  -1  14  14          1.28          5.90         8.97 o
   0  14  14          1.51          4.96         9.79 o
   1  14  14          1.13          2.83         8.97 o
   1   0  15        869.45        869.20        25.66 o
   2   0  15        115.82         93.89        14.28 o
   3   0  15        172.72        168.26         9.37 o
   4   0  15          0.38          2.77         4.10 o
   5   0  15         36.65         39.61         8.70 o
  -5   1  15         31.28         30.18         5.90 o
  -4   1  15         94.33        105.77         8.87 o
  -3   1  15         13.27         11.70         7.23 o
  -2   1  15        191.72        166.89        15.16 o
  -1   1  15         31.27         30.34         5.64 o
   0   1  15         13.79         11.90         3.68 o
   1   1  15         32.89         19.83         5.90 o
   2   1  15        189.16        187.65        17.05 o
   3   1  15         14.28         15.09         3.24 o
   4   1  15         95.39        118.75        10.67 o
   5   1  15         32.19         31.40         8.13 o
  -5   2  15         46.45         44.75         6.96 o
  -4   2  15         36.70         28.18         7.04 o
  -3   2  15        144.73        141.61        14.10 o
  -2   2  15         96.03         95.58         9.34 o
  -1   2  15        266.07        269.43        13.08 o
   0   2  15        722.50        646.41        21.53 o
   1   2  15        267.58        263.04        12.71 o
   2   2  15         97.24         88.50        15.93 o
   3   2  15        142.14        145.14         7.00 o
   4   2  15         37.59         42.49         5.59 o
   5   2  15         46.83         51.74         9.34 o
  -5   3  15         17.71         11.16         6.69 o
  -4   3  15         51.79         54.42         6.90 o
  -3   3  15        185.65        192.74        11.22 o
  -2   3  15          9.03          7.91         7.20 o
  -1   3  15        216.94        215.55        12.07 o
   0   3  15         89.10         93.46        12.04 o
   1   3  15        219.72        224.46        11.84 o
   2   3  15          8.48          7.98         3.51 o
   3   3  15        186.64        192.83         7.69 o
   4   3  15         52.49         50.34         8.50 o
   5   3  15         17.27         23.93         7.37 o
  -5   4  15          5.82          4.52         4.52 o
  -4   4  15        183.15        191.83        12.19 o
  -3   4  15         78.18         81.59         7.78 o
  -2   4  15        395.58        392.36        26.08 o
  -1   4  15         26.16         13.74         4.78 o
   0   4  15        324.89        319.11        22.42 o
   1   4  15         26.51         21.28         4.94 o
   2   4  15        405.53        367.65        15.16 o
   3   4  15         77.28         81.38         6.83 o
   4   4  15        185.43        170.98        14.65 o
   5   4  15          5.58          9.05         6.17 o
  -5   5  15         48.16         59.34         9.70 o
  -4   5  15         32.93         28.39         5.93 o
  -3   5  15        292.71        280.40        12.52 o
  -2   5  15          1.42         10.50         7.32 o
  -1   5  15        227.99        193.20        14.00 o
   0   5  15          9.20          7.75         4.00 o
   1   5  15        234.67        220.32        12.96 o
   2   5  15          1.42          0.19         2.76 o
   3   5  15        291.16        293.70        15.94 o
   4   5  15         32.78         25.81        11.03 o
   5   5  15         47.22         42.72         9.17 o
  -5   6  15          8.63         12.31         6.61 o
  -4   6  15        119.34        114.09         9.85 o
  -3   6  15         91.95         78.18         7.58 o
  -2   6  15        267.33        242.73        25.25 o
  -1   6  15          6.99         21.71         8.61 o
   0   6  15        128.76        125.75        11.30 o
   1   6  15          6.99          5.42         4.12 o
   2   6  15        264.51        266.54        11.03 o
   3   6  15         91.55         92.34        14.40 o
   4   6  15        120.18        140.39        13.89 o
   5   6  15          8.69         15.54         6.88 o
  -4   7  15         61.65         64.62        10.21 o
  -3   7  15         76.27         69.99         7.53 o
  -2   7  15         36.08         20.32         5.59 o
  -1   7  15        116.39        110.80        17.11 o
   0   7  15         60.43         76.94        13.81 o
   1   7  15        118.09        119.16        13.69 o
   2   7  15         35.58         37.00         5.45 o
   3   7  15         81.00         82.06        10.46 o
   4   7  15         60.97         65.56        14.04 o
  -4   8  15         25.24         34.84         8.84 o
  -3   8  15         43.26         40.34        14.04 o
  -2   8  15         25.99         19.97         7.97 o
  -1   8  15         12.79         12.27         7.43 o
   0   8  15        118.20        104.43        16.05 o
   1   8  15         12.21          9.42        13.10 o
   2   8  15         28.14         24.78         4.60 o
   3   8  15         42.90         48.14         8.43 o
   4   8  15         25.42         24.24         7.37 o
  -4   9  15          1.46         -0.18         5.69 o
  -3   9  15          9.02          7.20         7.79 o
  -2   9  15         65.99         60.06        14.16 o
  -1   9  15         27.71         21.36         9.44 o
   0   9  15          4.13          1.18         6.73 o
   1   9  15         27.68         11.56         7.20 o
   2   9  15         67.05         76.59         9.10 o
   3   9  15          9.34         13.65        10.44 o
   4   9  15          1.41          7.41         6.12 o
  -4  10  15          0.71         12.51         7.12 o
  -3  10  15         18.55         15.94         6.91 o
  -2  10  15          5.22          3.42         6.96 o
  -1  10  15          9.85         13.22         8.73 o
   0  10  15          8.12         14.16         8.50 o
   1  10  15          9.41         21.85         7.85 o
   2  10  15          5.14          8.85         7.67 o
   3  10  15         19.07         12.74         9.44 o
   4  10  15          0.71          2.24         9.32 o
  -3  11  15          0.82          2.25         5.72 o
  -1  11  15         56.12         54.99        14.40 o
   0  11  15          6.92          4.84         7.20 o
   1  11  15         55.64         61.04         9.00 o
   2  11  15          9.20          7.55         8.14 o
   3  11  15          0.73         -2.95         7.79 o
  -3  12  15         33.70         39.00         9.03 o
  -2  12  15         68.10         72.61        11.11 o
  -1  12  15          0.70          6.37         9.20 o
   0  12  15         95.12        112.81        18.41 o
   1  12  15          0.80          4.94         5.72 o
   2  12  15         67.13         52.75        13.10 o
   3  12  15         33.98         49.44        13.92 o
  -2  13  15          8.68         12.33         7.13 o
  -1  13  15         95.23         94.87        18.88 o
   0  13  15          2.52         -3.71         8.61 o
   1  13  15         95.22        116.56        12.58 o
   2  13  15          8.48         19.94         9.79 o
  -1  14  15          3.33         -5.66         8.85 o
   0  14  15         30.41         40.24        13.81 o
   1  14  15          3.43          3.77         5.91 o
   0   0  16        300.54        214.88        16.76 o
   1   0  16        386.15        381.41        15.99 o
   2   0  16        688.64        612.48        26.02 o
   3   0  16         82.86         80.59         7.33 o
   4   0  16          3.11          9.80         4.02 o
   5   0  16         93.04        102.10        12.51 o
  -5   1  16         25.59         42.05        10.19 o
  -4   1  16        121.91        127.54         9.81 o
  -3   1  16         94.61         90.24        10.16 o
  -2   1  16        822.84        781.78        25.10 o
  -1   1  16        194.84        189.16        12.02 o
   0   1  16         91.57         83.13        13.69 o
   1   1  16        190.71        192.19        12.05 o
   2   1  16        827.98        794.35        31.33 o
   3   1  16         94.05         86.50         6.25 o
   4   1  16        119.86        128.71         9.59 o
   5   1  16         26.74         40.07         8.50 o
  -5   2  16         49.43         65.30        10.11 o
  -4   2  16         56.24         62.51         7.33 o
  -3   2  16         34.97         48.36         9.26 o
  -2   2  16         45.65         46.56         7.17 o
  -1   2  16        635.89        580.41        37.58 o
   0   2  16         59.00         50.17        10.03 o
   1   2  16        637.55        642.28        21.49 o
   2   2  16         47.05         48.47         6.78 o
   3   2  16         37.25         39.53         4.33 o
   4   2  16         57.03         64.38        16.17 o
   5   2  16         49.93         67.57        10.72 o
  -5   3  16         54.30         58.77         7.86 o
  -4   3  16         50.61         57.98         7.31 o
  -3   3  16          2.83          1.22         4.28 o
  -2   3  16        156.04        155.60        12.45 o
  -1   3  16         19.36         23.60         6.02 o
   0   3  16        115.49        117.72        13.16 o
   1   3  16         20.82         23.51         5.16 o
   2   3  16        156.79        149.90        11.98 o
   3   3  16          2.43          4.92         2.60 o
   4   3  16         50.37         62.56         9.51 o
   5   3  16         54.63         58.64        11.92 o
  -5   4  16         17.48         30.63         8.41 o
  -4   4  16         46.57         55.96         7.27 o
  -3   4  16        142.84        134.66        11.32 o
  -2   4  16         73.75         57.94        12.63 o
  -1   4  16         79.64         70.85         8.79 o
   0   4  16        140.60        148.50        11.99 o
   1   4  16         79.23         79.01         8.99 o
   2   4  16         76.02         79.03        20.18 o
   3   4  16        144.47        155.17        19.47 o
   4   4  16         45.94         68.50        14.04 o
   5   4  16         17.97         30.57         8.49 o
  -5   5  16         17.86         16.49         5.85 o
  -4   5  16         10.20         11.95         4.83 o
  -3   5  16         58.55         68.97         7.42 o
  -2   5  16        188.96        176.30        21.48 o
  -1   5  16         42.55         49.61         7.64 o
   0   5  16          0.41         -0.99         2.86 o
   1   5  16         43.04         42.75         8.32 o
   2   5  16        191.20        190.54        10.05 o
   3   5  16         58.03         66.87         9.31 o
   4   5  16          9.72         13.35         6.01 o
   5   5  16         17.74         10.96         6.57 o
  -4   6  16         93.13        105.99        12.09 o
  -3   6  16        109.65         97.62         8.75 o
  -2   6  16         98.20         79.18        14.87 o
  -1   6  16         51.60         40.00        10.97 o
   0   6  16        158.20        140.70        12.30 o
   1   6  16         54.02         56.97         8.08 o
   2   6  16         96.43         83.69         7.48 o
   3   6  16        112.22        104.48        17.88 o
   4   6  16         94.00        102.69        16.34 o
  -4   7  16         56.36         37.20         8.86 o
  -3   7  16         66.21         82.68         8.08 o
  -2   7  16         53.12         22.42        10.27 o
  -1   7  16         24.51         29.38         9.68 o
   0   7  16         62.90         61.05         8.88 o
   1   7  16         24.04         37.36         8.08 o
   2   7  16         56.44         53.28         6.20 o
   3   7  16         66.83         71.08        10.13 o
   4   7  16         57.41         56.76         9.75 o
  -4   8  16        129.63        146.53        15.25 o
  -3   8  16         94.10         90.00        11.62 o
  -2   8  16          6.16          7.44         4.82 o
  -1   8  16         99.47         96.17        16.05 o
   0   8  16         32.28         44.60        11.68 o
   1   8  16        100.48        109.18        21.36 o
   2   8  16          6.65          0.04         3.79 o
   3   8  16         94.65         99.32        11.96 o
   4   8  16        129.64        134.06        14.28 o
  -4   9  16         50.67         38.78         9.44 o
  -3   9  16         36.90         38.43         8.90 o
  -2   9  16         20.92         29.62        11.45 o
  -1   9  16        109.84        136.76        20.77 o
   0   9  16         80.67        100.66        16.28 o
   1   9  16        109.00        145.85        18.17 o
   2   9  16         21.61         35.57         7.08 o
   3   9  16         36.78         38.68        12.39 o
   4   9  16         51.10         59.21        10.06 o
  -3  10  16         18.00         15.96         6.85 o
  -2  10  16         61.81         71.04        16.40 o
  -1  10  16         60.19         85.91        17.11 o
   0  10  16        131.57        154.11        20.65 o
   1  10  16         57.41         61.71         8.87 o
   2  10  16         59.77         56.05        13.10 o
   3  10  16         18.23         34.10        11.80 o
  -3  11  16         16.52         15.09         7.05 o
  -2  11  16          8.99         -6.02         7.32 o
  -1  11  16         66.56         90.39        17.82 o
   0  11  16        105.65        103.72        18.05 o
   1  11  16         68.56        103.81        11.48 o
   2  11  16          8.80          9.91         8.73 o
   3  11  16         15.52         14.87        10.74 o
  -2  12  16         18.45         11.28        10.09 o
  -1  12  16         29.18         42.01        13.33 o
   0  12  16        220.54        283.44        28.79 o
   1  12  16         28.33         38.89         8.54 o
   2  12  16         17.55         13.45         9.44 o
  -1  13  16         43.27         25.25        11.33 o
   0  13  16          7.93         -1.72         9.03 o
   1  13  16         43.74         49.75         9.43 o
   1   0  17        161.39        161.29        12.31 o
   2   0  17        107.13        119.11        12.45 o
   3   0  17          0.86         -1.24         4.01 o
   4   0  17         14.69         23.67         5.28 o
   5   0  17         10.84         14.93         7.06 o
  -5   1  17         20.41         17.24         7.12 o
  -4   1  17          6.14          8.15         4.25 o
  -3   1  17          8.77         10.55         5.16 o
  -2   1  17          3.55          2.72         3.83 o
  -1   1  17        134.03        123.65        10.84 o
   0   1  17         54.40         47.96         7.03 o
   1   1  17        132.85        110.93        15.34 o
   2   1  17          3.56          3.27         3.51 o
   3   1  17          8.02         10.09         3.12 o
   4   1  17          6.32         -0.68         3.73 o
   5   1  17         20.32         20.61         7.22 o
  -5   2  17          5.97          2.35         4.53 o
  -4   2  17         19.16         13.38         6.13 o
  -3   2  17         51.83         59.26        17.41 o
  -2   2  17        100.36         87.16        11.33 o
  -1   2  17        175.19        179.34        13.45 o
   0   2  17         12.47         11.92         4.51 o
   1   2  17        176.09        163.75        12.47 o
   2   2  17         98.66         85.58        14.93 o
   3   2  17         52.22         54.44         7.25 o
   4   2  17         19.74         35.84         7.80 o
   5   2  17          6.59         19.01         6.92 o
  -5   3  17          1.90          5.62         4.48 o
  -4   3  17         83.58         76.51         8.31 o
  -3   3  17         53.95         56.61        19.29 o
  -2   3  17         16.94         26.16        12.10 o
  -1   3  17         99.53         87.37        19.59 o
   0   3  17        290.59        284.65        14.64 o
   1   3  17        100.64        104.35        10.05 o
   2   3  17         15.85         20.98         6.37 o
   3   3  17         52.20         48.77         8.61 o
   4   3  17         83.42         82.12        10.95 o
   5   3  17          1.82         -1.10         5.43 o
  -5   4  17         21.29         24.58         6.04 o
  -4   4  17          8.05          9.35         4.65 o
  -3   4  17        239.09        234.11        15.10 o
  -2   4  17         15.35         14.63         7.67 o
  -1   4  17         83.52         94.41        10.11 o
   0   4  17          3.01          0.74         3.84 o
   1   4  17         84.41         99.38        23.66 o
   2   4  17         15.01         16.77         4.89 o
   3   4  17        238.87        246.98        17.35 o
   4   4  17          8.08         13.43         6.13 o
   5   4  17         21.25         38.68         9.27 o
  -4   5  17        111.92         97.60         9.93 o
  -3   5  17         27.00         24.62         6.47 o
  -2   5  17        154.09        153.64        20.65 o
  -1   5  17          8.16         13.63         5.29 o
   0   5  17        378.73        356.36        28.97 o
   1   5  17          8.50         11.17         4.69 o
   2   5  17        148.46        168.81        10.46 o
   3   5  17         26.90         25.73         7.05 o
   4   5  17        112.55        120.48        19.47 o
  -4   6  17         24.50         27.87         6.21 o
  -3   6  17        161.54        177.89        11.63 o
  -2   6  17          1.82          6.49         7.43 o
  -1   6  17         31.91         21.36         9.09 o
   0   6  17          4.93          8.61         4.48 o
   1   6  17         27.91         30.31         6.13 o
   2   6  17          1.96          1.79         3.22 o
   3   6  17        162.85        151.88        14.04 o
   4   6  17         24.72         20.57         7.48 o
  -4   7  17         41.57         53.17        10.28 o
  -3   7  17         15.95         12.46         4.72 o
  -2   7  17         14.70         28.79        11.21 o
  -1   7  17         85.18         75.88        14.40 o
   0   7  17        140.55        151.42        18.76 o
   1   7  17         85.02         64.12        27.85 o
   2   7  17         16.88         14.81         4.40 o
   3   7  17         15.39         27.08         7.38 o
   4   7  17         41.52         32.12         8.59 o
  -4   8  17         36.58         34.97         9.24 o
  -3   8  17         34.69         27.87         8.25 o
  -2   8  17         67.17         91.10        17.35 o
  -1   8  17         19.36         28.79        10.86 o
   0   8  17          8.87         11.68         8.26 o
   1   8  17         18.64         18.94         5.34 o
   2   8  17         68.23         56.61         6.87 o
   3   8  17         35.09         38.87         8.24 o
   4   8  17         36.21         38.65         8.79 o
  -3   9  17          4.31          9.17         6.24 o
  -2   9  17         23.75         28.44        11.92 o
  -1   9  17         10.22         16.76         9.09 o
   0   9  17          2.05         13.69         8.50 o
   1   9  17         10.41         11.45         7.91 o
   2   9  17         24.55         35.05        11.80 o
   3   9  17          4.66         10.48         6.01 o
  -3  10  17         14.10         15.22         6.89 o
  -2  10  17         20.75         33.39        13.69 o
  -1  10  17          0.26         -1.18         7.43 o
   0  10  17          4.52         -0.94         7.67 o
   1  10  17          0.27          3.85         5.13 o
   2  10  17         19.91         23.25        10.38 o
   3  10  17         13.95         18.64        10.38 o
  -2  11  17          8.85         23.13        11.45 o
  -1  11  17          4.95         19.82        10.03 o
   0  11  17         98.60         94.05        17.70 o
   1  11  17          4.58         12.53         5.97 o
   2  11  17          9.24         19.23        10.15 o
  -2  12  17         23.11         23.52         8.50 o
  -1  12  17         67.47         90.15        19.00 o
   0  12  17         71.62         99.83        19.12 o
   1  12  17         67.30         66.12        10.26 o
   2  12  17         22.75         29.26        10.86 o
   0  13  17         70.93         79.01        11.22 o
   0   0  18        848.77        800.88        37.29 o
   1   0  18        160.23        172.18        13.17 o
   2   0  18          2.25          1.17         5.84 o
   3   0  18         28.35         22.94         6.55 o
   4   0  18         44.76         51.91         6.86 o
   5   0  18          9.39         13.19         6.52 o
  -5   1  18         13.41          8.36         7.32 o
  -4   1  18         14.49         14.42         4.74 o
  -3   1  18        105.87        132.56        23.36 o
  -2   1  18         11.40          4.83         3.93 o
  -1   1  18        102.26         91.08         9.86 o
   0   1  18        484.89        466.96        19.10 o
   1   1  18         97.41         87.82         9.67 o
   2   1  18         12.67          5.21         3.95 o
   3   1  18        107.04        117.44        10.46 o
   4   1  18         15.41         13.61         6.61 o
   5   1  18         12.79          5.83        11.21 o
  -4   2  18         63.54         64.78        10.54 o
  -3   2  18          9.10          6.47         4.81 o
  -2   2  18         63.68         65.18        13.69 o
  -1   2  18         73.47         72.39         8.70 o
   0   2  18        308.47        300.89        15.22 o
   1   2  18         74.57         82.15         9.14 o
   2   2  18         65.46         54.63        15.05 o
   3   2  18          8.66          5.17         2.96 o
   4   2  18         63.94         73.86        10.75 o
  -4   3  18         83.33         84.68         8.71 o
  -3   3  18        141.88        140.99        20.47 o
  -2   3  18          0.73         -0.85         3.49 o
  -1   3  18        206.30        211.97        15.24 o
   0   3  18          6.11         11.56         4.62 o
   1   3  18        205.01        209.92        14.57 o
   2   3  18          0.80         -0.55         3.58 o
   3   3  18        144.01        118.67        12.35 o
   4   3  18         83.98         82.82        11.29 o
  -4   4  18         44.50         50.10         9.11 o
  -3   4  18         43.31         42.67         7.79 o
  -2   4  18         49.78         58.77        12.86 o
  -1   4  18         35.45         39.59        11.27 o
   0   4  18         45.96         33.57        12.63 o
   1   4  18         36.59         37.63         6.88 o
   2   4  18         50.00         55.27         7.91 o
   3   4  18         44.32         53.61         9.30 o
   4   4  18         44.22         35.75         8.38 o
  -4   5  18         11.28         16.28         5.56 o
  -3   5  18         49.48         45.11        15.87 o
  -2   5  18         29.19         35.64        10.97 o
  -1   5  18         13.88          5.07         4.42 o
   0   5  18          0.88          3.21         3.91 o
   1   5  18         14.06         18.43         5.27 o
   2   5  18         29.20         25.95        12.57 o
   3   5  18         49.58         51.04         9.08 o
   4   5  18         11.94          2.62         5.46 o
  -4   6  18         15.60         10.24        16.34 o
  -3   6  18         70.30         85.15         8.61 o
  -2   6  18        111.97        109.74        18.64 o
  -1   6  18          6.01          4.60         6.49 o
   0   6  18         29.19         23.71         5.92 o
   1   6  18          5.66          0.33         4.84 o
   2   6  18        114.12        129.30        11.23 o
   3   6  18         71.63         75.37        10.80 o
   4   6  18         15.87         28.76         7.75 o
  -4   7  18         41.10         43.26         9.67 o
  -3   7  18         66.31         68.19        10.75 o
  -2   7  18         46.25         62.42        14.63 o
  -1   7  18         57.25         58.65        13.57 o
   0   7  18          6.52          4.43         4.66 o
   1   7  18         57.83         59.32        21.36 o
   2   7  18         47.13         72.48         7.54 o
   3   7  18         66.02         87.20        11.74 o
   4   7  18         42.43         51.07         9.94 o
  -3   8  18         21.47         41.86         9.26 o
  -2   8  18         53.89         59.71        14.75 o
  -1   8  18         60.54         61.95        14.40 o
   0   8  18         16.26         35.52        10.97 o
   1   8  18         61.46         72.83         9.89 o
   2   8  18         55.94         57.68         9.55 o
   3   8  18         21.34         30.21        11.39 o
  -3   9  18         49.26         57.73        10.47 o
  -2   9  18         79.68         63.60        15.58 o
  -1   9  18         78.03         98.06        17.82 o
   0   9  18         27.11         31.51        11.21 o
   1   9  18         79.30         81.54        14.04 o
   2   9  18         78.96         80.88        11.32 o
   3   9  18         49.49         55.90        10.37 o
  -3  10  18         42.83         53.96        10.69 o
  -2  10  18         59.18         54.16        15.34 o
  -1  10  18         54.39         84.61        17.46 o
   0  10  18        158.75        188.21        23.36 o
   1  10  18         55.01         63.82         9.20 o
   2  10  18         56.96         63.72        14.63 o
   3  10  18         42.12         43.19        13.81 o
  -2  11  18         46.00         34.10        13.81 o
  -1  11  18         25.79          3.66         9.91 o
   0  11  18         85.07         84.25        16.28 o
   1  11  18         26.11         27.21         8.07 o
   2  11  18         44.77         29.38        11.56 o
  -1  12  18         64.53         92.16        19.23 o
   0  12  18         35.38         51.33        14.04 o
   1  12  18         64.26         70.80        11.09 o
   1   0  19        151.91        118.70        11.27 o
   2   0  19         18.13         16.83         5.21 o
   3   0  19         19.60         16.50         6.38 o
   4   0  19         13.27          6.01         5.80 o
  -4   1  19         12.53         16.52         5.18 o
  -3   1  19          3.11          6.47         5.19 o
  -2   1  19         12.83          8.86         4.48 o
  -1   1  19        102.18         72.69         9.26 o
   0   1  19          0.03          1.63         3.95 o
   1   1  19        102.91         96.63        13.39 o
   2   1  19         13.10          5.38         7.08 o
   3   1  19          3.17          4.94         3.56 o
   4   1  19         11.55         13.48         6.32 o
  -4   2  19         45.66         43.44         6.98 o
  -3   2  19         13.85         17.12        11.86 o
  -2   2  19        133.87        124.08        11.91 o
  -1   2  19        109.40         98.97        10.85 o
   0   2  19        217.55        242.88        25.19 o
   1   2  19        107.42         97.79        11.09 o
   2   2  19        134.10        134.33        11.76 o
   3   2  19         13.81         11.98         5.74 o
   4   2  19         45.75         60.61        22.95 o
  -4   3  19          7.50         17.92         5.25 o
  -3   3  19         69.35         62.02         9.29 o
  -2   3  19         30.74         42.63         7.58 o
  -1   3  19        217.24        237.68        16.47 o
   0   3  19         38.22         43.55         7.59 o
   1   3  19        223.35        220.38        14.03 o
   2   3  19         30.55         37.93         6.49 o
   3   3  19         67.07         74.16        11.03 o
   4   3  19          7.24          8.51         7.02 o
  -4   4  19         47.00         50.63         7.23 o
  -3   4  19         46.54         50.09         8.77 o
  -2   4  19         48.83         51.33        12.74 o
  -1   4  19         37.55         34.10         9.91 o
   0   4  19        116.71        105.29        15.64 o
   1   4  19         38.58         32.37         7.73 o
   2   4  19         47.55         63.52        11.80 o
   3   4  19         47.27         51.64         9.00 o
   4   4  19         45.41         59.99        10.35 o
  -4   5  19         12.28         17.61         5.42 o
  -3   5  19         46.58         63.41         9.44 o
  -2   5  19          6.42         10.38         7.67 o
  -1   5  19         64.41         60.49        10.68 o
   0   5  19         28.97         21.38         6.07 o
   1   5  19         64.79         67.70         9.56 o
   2   5  19          6.18          7.18         4.74 o
   3   5  19         47.32         49.40         9.22 o
   4   5  19         12.52         25.71         7.69 o
  -4   6  19         43.87         49.55         9.69 o
  -3   6  19         22.26         31.03         7.46 o
  -2   6  19         23.19         34.81        10.86 o
  -1   6  19         95.81         87.09        15.93 o
   0   6  19         65.37         45.59         7.84 o
   1   6  19         94.23        104.02        11.39 o
   2   6  19         25.29         26.56         5.27 o
   3   6  19         22.92         20.66         7.13 o
   4   6  19         44.09         69.74        15.16 o
  -3   7  19        122.13        111.00        13.44 o
  -2   7  19         11.39         10.97         8.50 o
  -1   7  19         36.42         38.35        11.80 o
   0   7  19         64.50         78.83        10.00 o
   1   7  19         34.55         41.06         7.77 o
   2   7  19         11.38         10.04         4.36 o
   3   7  19        122.63        132.45        14.46 o
  -3   8  19          1.27          6.65         6.32 o
  -2   8  19         29.59         34.93        12.63 o
  -1   8  19         75.84         87.68        17.46 o
   0   8  19         52.67         44.96        12.15 o
   1   8  19         75.71         85.92        10.92 o
   2   8  19         30.37         34.80        10.80 o
   3   8  19          1.46         -3.24         5.16 o
  -3   9  19         14.89         27.12        10.50 o
  -2   9  19          5.53         20.77        11.33 o
  -1   9  19          8.40         15.34        10.15 o
   0   9  19          0.77          5.19         7.20 o
   1   9  19          8.68         28.44         8.85 o
   2   9  19          5.20         17.51         6.94 o
   3   9  19         15.43         14.55         8.50 o
  -2  10  19         16.89         26.67        12.39 o
  -1  10  19          7.64         14.87        10.62 o
   0  10  19         10.95         18.05         9.91 o
   1  10  19          8.02          6.49         7.32 o
   2  10  19         16.73         15.10        10.15 o
  -1  11  19          2.38         26.20        11.68 o
   0  11  19          5.64         14.16        10.97 o
   1  11  19          2.44          4.54        10.62 o
   0   0  20         54.24         46.37        10.62 o
   1   0  20         15.73          6.36         6.73 o
   2   0  20         28.81         32.44         6.71 o
   3   0  20        125.34        108.99        12.09 o
   4   0  20          2.19         -5.00         6.73 o
  -4   1  20         28.23         34.79         6.36 o
  -3   1  20         12.18         27.69         6.84 o
  -2   1  20          5.25          3.09         7.08 o
  -1   1  20          6.96          3.46         4.15 o
   0   1  20        233.81        193.93        14.98 o
   1   1  20          6.74          5.19         4.51 o
   2   1  20          5.37          7.31         4.41 o
   3   1  20         12.44          8.23         8.20 o
   4   1  20         28.80         22.23         8.85 o
  -4   2  20         56.18         60.63        10.62 o
  -3   2  20         80.76         85.32        11.09 o
  -2   2  20          7.23          8.64         4.83 o
  -1   2  20         70.95         72.00        11.09 o
   0   2  20         24.01         25.64         6.48 o
   1   2  20         66.51         62.20         8.54 o
   2   2  20          6.52          8.21         4.53 o
   3   2  20         82.53         76.72        10.76 o
   4   2  20         56.44         63.49        10.51 o
  -4   3  20         70.07         81.59         9.28 o
  -3   3  20         83.23         53.57        12.15 o
  -2   3  20         19.68         24.76         6.46 o
  -1   3  20         28.63         20.21         5.84 o
   0   3  20         54.52         55.54         8.63 o
   1   3  20         29.61         31.68        10.74 o
   2   3  20         21.11         31.47         6.45 o
   3   3  20         82.71         94.40        11.92 o
   4   3  20         69.17         76.94        13.69 o
  -4   4  20         29.49         37.76         6.84 o
  -3   4  20          9.31          5.88        11.98 o
  -2   4  20          0.36         11.09         6.49 o
  -1   4  20         21.36         27.23        11.74 o
   0   4  20         53.93         67.30         9.49 o
   1   4  20         20.79         23.58         6.02 o
   2   4  20          0.24          6.10         4.25 o
   3   4  20          8.91         13.01         5.69 o
   4   4  20         28.87         31.79        13.51 o
  -3   5  20         11.42         21.35         6.74 o
  -2   5  20         24.84         27.49        11.45 o
  -1   5  20         19.49         30.20         6.79 o
   0   5  20          0.38          9.25         4.70 o
   1   5  20         19.91         21.65         5.63 o
   2   5  20         24.62         32.00         6.69 o
   3   5  20         11.46         11.41        12.63 o
  -3   6  20         30.41         45.74        19.77 o
  -2   6  20         27.94         31.62        10.38 o
  -1   6  20         82.77         70.21        14.63 o
   0   6  20         42.95         54.28         8.74 o
   1   6  20         84.37        107.28        17.35 o
   2   6  20         28.52         35.01         6.01 o
   3   6  20         29.88         32.77         8.12 o
  -3   7  20          9.18         12.65         6.37 o
  -2   7  20         91.23        121.54        20.65 o
  -1   7  20         10.01         33.98        10.38 o
   0   7  20         52.20         66.28         9.99 o
   1   7  20         10.27          6.31         5.72 o
   2   7  20         90.78        103.93        17.11 o
   3   7  20          9.65         12.57         6.78 o
  -3   8  20         23.13         14.33         7.34 o
  -2   8  20         16.13         28.79        11.56 o
  -1   8  20        115.28        107.03        19.12 o
   0   8  20         40.24         48.03        12.63 o
   1   8  20        118.10        139.29        13.81 o
   2   8  20         16.65         22.11         7.16 o
   3   8  20         22.60         26.44        13.10 o
  -2   9  20        107.72        131.45        22.54 o
  -1   9  20         32.26         45.08        13.69 o
   0   9  20        119.08        124.61        19.23 o
   1   9  20         33.05         45.43        11.92 o
   2   9  20        106.99        144.60        14.95 o
  -1  10  20        105.91        117.65        20.30 o
   0  10  20         25.97         33.28        13.10 o
   1  10  20        106.03        149.98        20.18 o
   0  11  20         20.61         36.82        13.45 o
   1   0  21          0.04         -0.30         3.48 o
   2   0  21          5.84          9.58        10.27 o
   3   0  21          9.23         -1.35         5.50 o
   4   0  21         25.37         27.08         8.26 o
  -4   1  21         26.45         41.09         9.16 o
  -3   1  21          4.87         -1.44         5.66 o
  -2   1  21         46.74         54.42         8.61 o
  -1   1  21          7.55         10.71         4.73 o
   0   1  21         49.13         59.92         8.76 o
   1   1  21          7.93          5.36         4.65 o
   2   1  21         45.92         54.01        11.86 o
   3   1  21          4.88          3.23         6.02 o
   4   1  21         26.48         43.58        13.98 o
  -4   2  21         16.64         23.01         5.96 o
  -3   2  21         57.25         62.36        20.47 o
  -2   2  21         52.46         64.40         9.10 o
  -1   2  21        109.52        112.13        11.72 o
   0   2  21          4.89          3.80         4.50 o
   1   2  21        108.13        116.51        19.00 o
   2   2  21         52.63         58.98         8.72 o
   3   2  21         55.80         57.14        16.52 o
   4   2  21         17.22         25.73        16.11 o
  -3   3  21         96.09        124.23        13.22 o
  -2   3  21         72.51         87.85        15.52 o
  -1   3  21         22.44          5.90         6.25 o
   0   3  21        275.83        267.84        18.25 o
   1   3  21         22.54         25.61         6.55 o
   2   3  21         71.30         86.30        10.37 o
   3   3  21         97.90         68.90        10.59 o
  -3   4  21         61.41         68.33        15.52 o
  -2   4  21         54.24         72.81        15.10 o
  -1   4  21         84.71         84.58        10.66 o
   0   4  21        118.06        106.88        11.72 o
   1   4  21         83.78         81.37        10.26 o
   2   4  21         55.42         75.08         9.76 o
   3   4  21         58.95         71.31        14.22 o
  -3   5  21         92.86         95.90        11.78 o
  -2   5  21         47.76         52.51        13.81 o
  -1   5  21         69.06         76.77        12.39 o
   0   5  21          0.03          8.10         4.68 o
   1   5  21         68.28         70.90         9.97 o
   2   5  21         48.18         48.58        11.74 o
   3   5  21         94.16         95.54        12.44 o
  -3   6  21         41.08         53.24         9.42 o
  -2   6  21          9.67          2.83         7.79 o
  -1   6  21         55.79         47.79        12.74 o
   0   6  21         64.46         58.38         9.37 o
   1   6  21         54.76         80.36        11.80 o
   2   6  21         10.15          5.15         6.08 o
   3   6  21         40.80         61.51        10.67 o
  -2   7  21         60.35         68.80        14.87 o
  -1   7  21         20.06         11.09         8.50 o
   0   7  21         10.43          9.15         5.96 o
   1   7  21         19.57         28.63         7.16 o
   2   7  21         58.63         58.76        10.30 o
  -2   8  21          5.20         20.77        11.33 o
  -1   8  21         16.99          4.13         7.79 o
   0   8  21          1.54          4.96         7.43 o
   1   8  21         17.48         16.79         6.01 o
   2   8  21          5.45          2.14         6.08 o
  -1   9  21         24.37         42.01        12.51 o
   0   9  21          4.29          4.01         7.43 o
   1   9  21         24.70         39.06        11.56 o
   0  10  21          1.97         -0.12         8.50 o
   0   0  22         43.41         42.60        11.33 o
   1   0  22         10.39         10.19         4.69 o
   2   0  22          9.46         15.87         5.21 o
   3   0  22          0.05         -2.95         5.17 o
  -3   1  22         13.69         11.73         8.02 o
  -2   1  22         10.40          9.84         5.11 o
  -1   1  22         59.98         60.02         9.68 o
   0   1  22         27.71         31.28         7.05 o
   1   1  22         62.72         68.16         9.62 o
   2   1  22         10.41         10.38         8.20 o
   3   1  22         13.97         27.52         7.94 o
  -3   2  22          8.54          3.23         5.63 o
  -2   2  22          3.86         11.99         5.44 o
  -1   2  22         31.68         34.05        15.99 o
   0   2  22          0.99         -0.09         4.22 o
   1   2  22         31.55         40.24         7.91 o
   2   2  22          3.26          3.83         4.64 o
   3   2  22          8.67          1.08         5.73 o
  -3   3  22          8.45         16.64         7.13 o
  -2   3  22          1.61          5.03         4.70 o
  -1   3  22         10.37         10.84         5.50 o
   0   3  22        194.41        204.58        16.29 o
   1   3  22         10.11          7.62         4.92 o
   2   3  22          1.86          0.83         4.58 o
   3   3  22          7.75          2.55         6.96 o
  -3   4  22         31.10         31.17        24.07 o
  -2   4  22          2.67          3.89         7.55 o
  -1   4  22         35.12         24.79         6.63 o
   0   4  22         19.99         22.40         6.79 o
   1   4  22         34.98         39.97         7.71 o
   2   4  22          2.44          2.72         4.60 o
   3   4  22         29.86         29.31         8.30 o
  -3   5  22          1.13         16.26         6.63 o
  -2   5  22          2.72         -0.24         6.02 o
  -1   5  22         25.89         25.26         7.15 o
   0   5  22         22.99         29.69         9.15 o
   1   5  22         25.84         19.58         6.37 o
   2   5  22          2.66         -7.32         6.14 o
   3   5  22          1.06          7.74        11.27 o
  -2   6  22         42.55         46.96        13.92 o
  -1   6  22          5.97          8.02         7.79 o
   0   6  22          2.54          5.46         5.90 o
   1   6  22          5.89          6.89         4.86 o
   2   6  22         41.97         54.96         9.89 o
  -2   7  22          8.76         18.29         8.97 o
  -1   7  22         56.78         78.59        16.40 o
   0   7  22          4.82         -4.50         8.02 o
   1   7  22         58.02         72.10        22.60 o
   2   7  22          8.37         18.21         9.38 o
  -1   8  22          1.38         -4.37         7.08 o
   0   8  22         99.88         88.03        15.93 o
   1   8  22          1.25         17.89         6.74 o
   0   9  22         10.15         12.86         9.44 o
   1   0  23         22.46         18.77         6.01 o
   2   0  23          9.81         16.24         5.51 o
   3   0  23          0.19          2.72         7.14 o
  -3   1  23         36.10         23.29         7.94 o
  -2   1  23         29.93         37.51         7.67 o
  -1   1  23         13.82         15.95         5.96 o
   0   1  23          2.70          0.43         4.14 o
   1   1  23         13.55         18.47         6.05 o
   2   1  23         29.04         56.69         8.92 o
   3   1  23         35.78         33.46         9.05 o
  -3   2  23          4.58          6.61         6.32 o
  -2   2  23          6.90          9.56         5.25 o
  -1   2  23         14.17         17.96         5.80 o
   0   2  23        101.76         97.67        11.38 o
   1   2  23         14.98          9.98         7.26 o
   2   2  23          6.32         14.96         5.70 o
   3   2  23          4.71          5.50         6.33 o
  -2   3  23         39.76         49.08         8.75 o
  -1   3  23         41.50         36.25        18.00 o
   0   3  23          0.94          7.19         4.99 o
   1   3  23         41.10         36.40        15.64 o
   2   3  23         40.28         40.89         8.19 o
  -2   4  23         20.54         17.35         9.68 o
  -1   4  23         36.80         37.48         8.04 o
   0   4  23        250.05        265.64        27.08 o
   1   4  23         36.49         33.35         7.93 o
   2   4  23         20.53         20.60        11.09 o
  -2   5  23         14.37         31.27        11.21 o
  -1   5  23         62.39         67.61        10.52 o
   0   5  23         94.86         94.69        11.96 o
   1   5  23         62.42         71.70        19.23 o
   2   5  23         14.99         12.04         8.85 o
  -2   6  23         22.37         20.77        10.74 o
  -1   6  23         37.88         55.46        13.22 o
   0   6  23         66.93         99.72        12.31 o
   1   6  23         37.53         50.02        12.51 o
   2   6  23         21.99         26.39         8.15 o
  -1   7  23         16.15         16.05         9.56 o
   0   7  23          0.09         11.21         5.54 o
   1   7  23         16.39         11.81         6.37 o
   0   0  24          5.04         -0.71         5.31 o
   1   0  24         73.91         86.33        14.40 o
   2   0  24         22.38         23.98         6.40 o
  -2   1  24         35.28         53.57        11.98 o
  -1   1  24          8.09         10.79         5.96 o
   0   1  24         64.61         77.37        10.58 o
   1   1  24          7.92         14.60         5.59 o
   2   1  24         34.31         38.20         7.63 o
  -2   2  24          8.05         18.28         6.47 o
  -1   2  24         19.00         19.45         8.73 o
   0   2  24          0.14          2.60         4.46 o
   1   2  24         19.36         23.06         6.46 o
   2   2  24          7.94         17.02         6.07 o
  -2   3  24          9.95          4.94        16.64 o
  -1   3  24         11.78         13.07         5.76 o
   0   3  24          9.20         14.89        10.03 o
   1   3  24         11.34         18.56         6.62 o
   2   3  24          9.73         16.78         6.32 o
  -2   4  24         20.81          8.50         8.97 o
  -1   4  24          4.63          5.73         5.15 o
   0   4  24          1.89         15.76         6.33 o
   1   4  24          4.64          6.28         4.90 o
   2   4  24         20.31         21.36        11.09 o
  -1   5  24         19.57         24.15        16.87 o
   0   5  24          8.98         11.42         6.29 o
   1   5  24         19.43         35.51        17.70 o
   0   6  24          1.58          2.13         5.07 o
   1   0  25         32.05         24.05         7.10 o
  -1   1  25         42.72         63.26        20.00 o
   0   1  25          8.28         16.70         7.02 o
   1   1  25         43.39         52.42         9.44 o
  -1   2  25         13.60         15.82         6.08 o
   0   2  25         16.21         19.86         6.65 o
   1   2  25         13.79         26.95         7.27 o
  -1   3  25         32.47         43.96         8.55 o
   0   3  25         34.69         58.06        25.13 o
   1   3  25         33.63         35.97         8.11 o
   0   4  25          8.04         14.96         6.48 o
                                                
